# Supplementary material for: Transcriptional landscape of human endogenous retroviruses (HERVs) and other repetitive elements in psoriatic skin
Source: Sci Rep. 2018 Mar 12;8:4358. doi: 10.1038/s41598-018-22734-7 (PMC5847543; doi:10.1038/s41598-018-22734-7)
Supplement: Supplementary file 2 — Counts data [file 41598_2018_22734_MOESM2_ESM.xls]

## Sheet: RPKM
Class	Family	Subfamily	P652H	P840H	P843H	P844H	P845H	P846H	P847H	P848H	P849H	P851H	P853H	P856H	P652T	P840T	P843T	P844T	P845T	P846T	P847T	P848T	P849T	P851T	P853T	P856T	E13	E17	E18	E6	E9	R13	R15	R16	R19	R20	R21	R24
LTR	ERVK	MER11B	60.737	51.968	70.216	56.686	67.414	71.815	48.448	68.673	73.583	73.328	80.159	65.158	69.779	56.236	87.519	76.527	79.393	72.37	57.459	63.102	78.455	76.52	82.231	72.922	56.286	80.004	59.012	71.661	67.227	78.308	85.262	88.977	71.141	77.299	72.101	68.646
DNA	TcMar-Tigger	MER44B	262.694	261.756	303.109	259.811	285.207	267.382	247.25	265.772	297.284	290.567	306.462	296.375	321.794	246.887	359.255	329.776	337.805	296.852	304.703	272.405	336.173	315.678	333.923	302.343	184.665	343.525	200.983	279.401	295.138	296.86	314.443	362.905	298.378	306.087	283.352	279.884
LTR	ERVL-MaLR	MSTA1	81.036	89.369	104.078	93.86	89.946	106.94	87.597	113.036	102.948	110.06	105.761	107.705	113.232	89.193	132.849	133.838	135.165	127.11	109.149	126.702	137.219	121.957	124.013	117.337	84.654	127.414	102.222	128.518	118.245	111.023	114.765	127.067	132.584	111.271	109.611	113.781
LTR	ERVL-MaLR	MLT1E1-int	0.539	0.962	1.021	0.905	0.912	0.967	0.63	1.825	0.852	0.796	0.983	0.279	0.993	0.487	0.926	1.138	1.855	2.113	0.839	0.66	0.924	1.087	1.707	0.832	0.485	1.417	0.563	0.488	1.265	0.963	1.689	0.314	1.064	2.486	1.391	0.965
DNA	hAT-Tip100	MER96B	299.659	284.896	388.333	297.341	291.2	395.558	283.603	308.719	395.285	369.92	390.316	407.421	312.219	282.296	398.029	302.75	321.803	396.566	303.479	312.279	414.849	400.982	397.299	396.731	337.024	392.553	341.82	342.047	423.742	401.311	420.735	409.093	403.332	418.799	368.087	329.918
LTR	ERVL-MaLR	MLT1E2-int	9.459	12.497	9.944	8.55	12.099	9.204	9.825	10.172	10.668	13.545	10.079	9.201	14.61	10.283	12.871	13.267	15.417	11.114	10.571	8.936	15.906	15.907	11.358	13.512	7.145	12.424	9.502	7.584	10.968	11.514	13.448	16.17	9.524	12.999	12.031	11.954
DNA	PiggyBac?	UCON29	29.939	37.308	33.107	38.818	33.027	38.761	30.027	37.786	31.265	40.339	43.941	33.837	44.628	27.529	42.413	37.879	44.801	30.407	33.337	35.27	44.828	36.185	44.017	45.472	24.234	32.625	20.429	39.097	30.342	25.181	38.88	35.512	38.288	29.935	32.533	31.738
DNA	hAT-Tip100	Zaphod2	53.292	56.725	71.344	60.04	61.978	60.526	65.465	62.95	71.809	64.515	63.638	64.52	54.341	55.183	73.228	65.025	61.768	60.146	62.851	60.231	70.433	62.318	70.905	66.464	44.817	57.677	36.772	54.134	50.974	53.983	63.735	72.637	40.366	54.54	50.837	51.059
LTR	ERV1	MER41E	22.901	21.689	27.941	27.636	22.745	24.01	19.864	23.865	26.183	27.758	28.948	26.08	26.252	23.946	35.179	32.895	28.295	31.814	21.781	27.417	32.391	32.588	26.591	26.398	23.588	39.049	27.935	30.549	37.505	33.907	35.847	36.395	33.681	28.878	31.667	34.202
LTR	ERV1	MER41D	44.044	37.986	53.298	47	46.519	49.097	39.45	44.539	49.073	51.841	45.759	48.175	59.854	46.098	62.218	57.239	57.193	52.127	42.935	48.158	63.367	54.947	55.499	52.72	33.463	62.046	37.004	48.921	52.708	47.193	53.113	56.56	53.329	48.626	55.556	51.416
LTR	ERV1	MER41G	5.63	4.566	5.703	5.9	6.162	6.269	4.062	6.926	3.925	5.032	6.527	3.706	4.712	6.237	6.232	6.583	7.626	5.86	7.958	7.409	5.085	4.536	5.447	5.365	5.363	6.319	5.515	6.632	6.402	6.66	5.127	5.662	5.68	5.897	5.61	5.859
LTR	ERVL	MLT2B3	451.518	487.706	422.277	508.861	467.886	443.21	442.393	536.608	450.332	498.963	476.183	399.814	585.766	438.905	559.043	649.172	612.424	459.877	575.874	627.499	525.245	523.323	526.495	493.988	345.131	542.476	371.848	444.126	431.998	466.196	461.21	519.218	449.693	452.341	435.673	475.943
LTR	ERVL	LTR82B	99.11	112.976	109.548	108.783	102.352	100.552	97.527	114.273	113.018	122.991	126.963	103.232	114.964	89.939	133.669	134.39	140.417	118.634	113.626	115.354	125.917	121.725	130.269	118.837	70.471	122.225	72.013	105.157	104.925	108.178	110.534	121.83	111.864	117.6	115.166	110.564
LTR	ERV1	MER41C	83.444	77.296	91.244	77.741	75.348	86.178	74.701	79.669	85.83	85.461	97.364	95.906	87.054	74.982	99.011	91.371	99.995	93.518	75.758	81.787	98.822	95.456	93.713	89.73	75.562	100.3	77.215	86.925	96.646	103.006	101.589	117.344	100.2	101.534	89.468	97.672
LTR	ERVL	LTR82A	98.925	94.753	107.015	99.369	100.794	98.765	86.345	90.445	109.739	117.286	112.22	101.296	105.335	78.692	106.239	106.534	110.81	93.039	96.184	95.001	126.506	109.56	114.826	108.658	72.828	122.4	75.886	91.351	114.431	103.288	110.521	126.752	103.376	123.414	96.526	99.082
LINE	L1	L1M4a2	461.205	436.099	531.905	461.794	461.823	516.718	443.62	447.037	538.368	541.952	526.867	559.372	497.194	444.814	552.562	497.318	539.339	558.663	483.73	510.034	565.341	535.948	572.53	536.405	482.912	599.573	491.48	509.727	620.42	547.652	621.512	655.694	571.031	606.835	551.323	494.063
LINE	L1	L1M4a1	436.479	421.563	506.177	450.062	453.244	491.557	414.583	431.615	508.328	495.627	495.471	520.147	476.228	394.879	558.134	490.607	520.192	513.569	471.795	466.255	536.951	534.55	555.864	529.668	313.719	493.472	332.874	424.46	453.941	427.678	509.114	545.968	463.068	446.836	419.012	418.24
LTR	ERV1	LTR39	98.877	99.14	104.271	101.381	113.622	102.597	106.569	107.235	90.388	114.727	102.567	101.114	106.353	81.662	114.337	114.068	122.451	95.155	92.98	106.229	101.345	103.503	105.994	98.465	65.425	108.632	78.455	82.975	91.892	83.966	95.971	103.704	86.715	95.534	83.161	84.777
DNA	hAT-Tip100	MER96	142.983	140.598	144.213	151.764	130.32	132.274	127.499	155.237	133.426	169.929	152.898	130.447	162.76	135.551	182.999	183.655	179.377	155.287	156.599	166.856	169.089	177.635	145.099	148.257	118.425	155.394	104.703	152.013	131.454	156.487	151.669	156.368	136.492	160.694	114.077	168.789
DNA	hAT-Charlie	MER20B	1275.68	1199.53	1399.5	1332.14	1276.78	1333.42	1205.17	1233.2	1379.4	1383.31	1324.55	1477.56	1354.13	1247.41	1383.14	1367.11	1403.95	1399.58	1267.14	1364.58	1442.26	1406.84	1468.03	1368.34	1288.91	1486.15	1262.74	1312.81	1593.67	1449.01	1564.31	1555.32	1512.55	1524.21	1379.07	1239.75
LTR	ERV1	MER83B-int	16.388	13.477	22.382	18.718	18.344	15.379	14.469	22.172	19.509	18.161	21.691	18.835	21.37	17.308	23.945	24.736	22.476	19.838	16.699	21.419	25.553	27.086	23.267	19.002	11.637	24.561	13.389	18.994	16.699	20.639	22.802	24.875	23.577	21.558	17.273	20.045
LTR	ERVL-MaLR	MLT1E3	199.837	203.035	214.158	209.325	209.278	209.796	205.297	217.653	222.513	229.397	225.903	197.392	244.061	183.328	258.824	262.728	262.739	218.714	229.49	227.532	244.931	233.192	244.615	225.276	156.633	274.244	161.26	217.994	235.167	235.04	239.906	265.192	220.476	238.75	223.668	239.983
LTR	ERV1	LTR35A	12.445	13.467	16.046	17.474	15.997	13.68	14.115	14.897	15.493	16.306	14.974	16.396	22.082	17.886	18.788	23.52	20.858	19.813	21.605	20.109	17.297	18.92	17.899	18.462	11.424	17.889	11.019	16.452	16.981	15.877	17.459	15.382	18.388	17.587	17.413	15.122
LTR	ERV1	LTR35B	12.526	11.403	14.905	15.582	13.957	13.983	13.336	12.974	12.575	14.549	15.674	15.307	17.561	13.203	14.506	18.141	19.722	11.407	11.951	13.472	15.799	16.359	14.848	14.43	10.303	15.549	8.374	9.541	14.887	10.186	11.42	16.832	8.997	13.142	19.527	15.267
LTR	ERV1	MER95	7.699	6.178	10.342	9.713	8.583	8.093	9.152	8.269	9.969	10.863	5.52	10.323	12.188	8.527	16.248	10.973	10.621	12.674	12.563	10.32	17.095	12.062	12.918	12.308	9.817	14.981	9.664	11.815	11.703	14.005	14.059	12.867	10.373	12.673	9.423	15.557
DNA	TcMar-Tigger	MER44A	372.578	345.945	403.581	334.543	381.392	352.574	349.068	320.577	403.689	397.803	440.166	404.754	430.745	319.647	444.432	390.537	402.016	410.5	371.158	348.296	444.481	439.58	471.745	443.605	245.995	446.997	268.854	348.112	389.022	409.332	427.244	480.374	424.786	401.933	375.916	354.078
LTR	ERVL-MaLR	MSTB2	418.788	453.398	523.314	462.646	453.946	513.738	424.149	447.292	522.653	520.195	523.984	518.974	475.552	422.761	561.84	535.915	534.49	538.584	496.759	487.62	551.197	571.405	562.997	507.989	471.167	577.088	479.364	508.349	597.69	550.792	566.345	591.663	572.373	562.925	531.772	509.18
Satellite	Satellite	CER	0.912	2.176	2.948	1.178	2.76	2.297	1.2	2.082	2.529	3.049	2.56	2.81	1.227	2.991	3.224	1.286	4.056	2.045	1.34	2.102	4.132	3.599	3.027	4.152	1.793	2.59	1.585	3.459	1.547	2.834	3.128	2.269	3.504	2.784	3.179	3.755
DNA	hAT-Charlie	Charlie15b	383.644	369.24	464.507	334.938	422.066	420.562	355.342	377.775	448.552	472.535	444.034	452.59	466.174	340.225	503.33	408.914	434.964	463.761	393.143	372.053	531.577	477.81	507.049	497.183	348.157	484.321	311.487	476.759	465.116	474.969	504.816	592.719	518.695	519.81	404.056	395.39
LTR	ERVL	LTR52-int	11.887	13.227	15.947	12.087	15.178	12.721	12.114	12.006	16.007	16.136	16.768	10.094	16.918	11.312	17.381	15.339	19.318	12.698	12.53	13.294	15.956	18.405	13.907	15.317	8.1	17.594	8.788	13.5	13.292	15.278	18.607	18.595	12.252	14.31	15.587	16.821
DNA	hAT-Charlie	Charlie15a	644.54	661.757	712.468	644.653	731.028	695.4	624.004	749.163	723.107	759.69	760.864	639.243	807.742	594.622	782.378	787.037	790.576	705.564	664.125	671.182	803.221	760.811	775.078	725.705	477.588	757.868	503.817	668.578	678.184	695.361	755.592	821.582	702.428	715.746	611.333	678.402
LTR	Gypsy?	LTR85c	134.128	132.528	182.975	153.761	151.573	178.299	141.18	150.018	191.114	176.129	185.461	195.108	161.448	135.367	197.56	187.29	174.151	194.574	168.379	179.269	194.204	197.409	203.243	194.16	174.189	212.094	185.249	183.153	216.639	193.78	203.077	216.168	210.198	201.076	200.131	187.81
LTR	Gypsy?	LTR85b	79.648	105.14	109.314	114.76	95.969	100.238	86.532	114.621	106.764	106.532	108.662	94.875	105.757	100.82	133.695	133.077	131.543	112.846	107.154	123.834	147.509	119.468	132.05	107.256	74.837	112.607	82.597	105.404	103.781	114.224	112.771	103.491	118.144	111.083	103.268	107.456
LTR	Gypsy?	LTR85a	148.751	153.158	172.064	191.141	185.292	147.824	135.368	200.058	169.658	177.911	190.915	153.218	149.22	138.935	184.341	207.336	194.154	156.381	174.246	163.858	191.828	165.477	184.024	158.062	107.561	168.064	135.477	143.408	138.248	169.938	151.938	170.047	159.598	162.549	157.49	168.755
DNA	hAT-Tip100	MER97b	7.514	7.182	13.948	7.63	7.688	12.628	11.237	7.803	14.168	13.131	14.974	13.967	11.89	5.83	15.764	9.284	11.607	14.86	9.433	11.251	16.291	15.136	16.38	15.385	14.06	21.128	14.897	15.922	23.253	21.869	22.237	20.851	22.297	20.1	18.548	18.693
DNA	TcMar-Tigger	Tigger12c	166.551	165.907	183.022	162.478	176.613	171.939	161.785	186.518	180.084	194.063	205.057	176.641	193.679	148.155	224.532	211.607	211.612	169.078	173.293	165.5	213.503	185.392	203.498	193.169	121.172	230.125	130.283	172.427	178.293	188.716	204.813	220.817	186.515	190.197	179.825	163.055
SINE	Alu	AluYh9	123.023	122.098	175.116	116.771	116.904	164.801	116.062	126.733	170.261	167.253	174.386	171.74	143.668	91.732	184.133	135.063	133.623	168.41	122.269	135.039	188.982	168.863	186.332	160.005	159.711	202.108	164.624	174.432	210.421	195.841	218.699	232.439	199.592	206.691	184.278	162.297
LTR	ERVL	LTR66	23.239	22.167	22.632	25.552	22.286	21.51	23.796	27.392	20.259	25.582	22.079	22.49	30.189	24.454	31.272	32.618	29.209	19.977	31.777	31.104	25.155	27.857	27.476	27.473	17.713	31.835	18.832	24.06	30.465	30.739	31.02	31.96	27.954	30.039	29.647	26.269
LTR	ERV1?	LTR103_Mam	36.814	43.243	43.599	44.861	40.054	46.712	38.052	46.361	45.521	42.247	48.486	40.146	51.045	33.035	60.764	55.415	58.146	54.132	54.028	54.262	54.325	49.587	57.094	52.993	34.858	51.851	38.545	42.773	50.28	49.23	47.905	61.338	46.492	51.474	46.476	45.624
LTR	ERV1	LTR61	24.864	25.292	23.741	25.223	25.9	23.171	21.833	19.433	23.154	24.53	27.793	26.25	23.101	16.861	28.045	32.107	29.25	30.589	25.717	23.837	31.651	32.394	26.246	27.078	18.61	31.161	26.761	26.294	25.858	27.647	30.35	30.217	24.191	34.545	27.763	26.116
DNA	hAT-Tip100	FordPrefect_a	225.068	189.688	324.943	234.701	209.807	334.507	205.902	202.597	329.511	316.326	286.156	372.617	204.763	230.17	281.487	209.436	214.336	340.257	216.032	242.242	308.369	318.963	328.896	296.567	374.755	323.84	356.159	305.327	421.562	337.821	375.21	340.357	376.937	366.418	341.366	264.9
LTR	ERV1	LTR60	9.665	12.317	9.056	8.808	9.542	7.846	7.602	7.87	9.241	10.845	11.005	8.15	12.435	9.721	16.4	12.848	15.954	9.18	11.979	8.782	12.597	8.041	15.411	10.689	6.605	11.591	7.303	8.231	7.391	11.794	10.524	9.787	11.4	6.571	10.161	10.9
LTR	ERV1	LTR60B	8.077	7.217	9.955	10.995	9.021	9.708	8.669	10.881	9.528	8.557	8.668	9.603	10.745	9.638	13.044	13.605	13.7	10.91	10.466	9.654	13.199	9.911	11.349	8.301	7.921	11.706	7.584	11.19	11.733	9.712	12.497	9.46	12.135	12.073	9.727	11.625
LTR	ERVK	HERVKC4-int	1.503	1.454	1.744	1.739	1.561	1.665	1.331	1.128	2.017	1.88	2.597	2.212	1.705	1.726	2.023	1.804	1.783	2.031	2.116	1.638	2.131	1.828	1.901	1.838	1.513	2.656	1.757	1.992	2.297	2.249	2.353	2.641	2.365	2.475	2.256	2.458
DNA	hAT-Charlie	Chap1_Mam	614.754	567.757	780.304	632.059	608.26	783.961	581.496	600.073	763.857	775.817	732.751	835.489	652.09	592.821	739.136	639.45	675.253	779.498	599.026	635.14	766.33	783.738	831.343	712.229	752.128	847.677	738.683	745.044	926.892	824.691	887.292	881.719	849.326	873.082	798.809	688.876
LTR	ERVK	LTR3	17.912	15.784	16.141	15.77	16.973	14.679	15.173	15.832	15.238	14.97	14.453	15.088	20.194	15.593	23.89	20.18	19.211	15.731	17.906	19.618	19.813	18.35	17.518	19.409	16.548	20.032	13.165	19.433	20.139	20.371	18.746	21.158	19.817	18.028	13.695	20.508
LINE	CR1	X5B_LINE	22.454	18.442	24.131	22.489	32.149	23.107	27.957	25.325	21.385	20.851	30.683	24.518	17.72	16.893	21.423	25.779	16.443	24.059	10.992	11.7	23.934	26.134	22.965	16.924	14.192	22.284	15.611	24.811	24.057	24.827	24.994	29.055	27.075	27.927	16.088	23.209
SINE	Alu	AluSg7	1153.37	1068.55	1285.43	1062.42	1104.96	1203.9	1093.93	1129.47	1238.41	1275.59	1286.57	1375.28	1284.97	865.906	1447.48	1218.2	1175.62	1278.22	1111.22	1229.34	1344.33	1276.45	1427.04	1251.1	996.154	1419.2	998.581	1106.52	1374.91	1361.66	1481.37	1578.86	1322.01	1412.06	1226	1041.54
LTR	ERV1	LTR7	163.668	158.219	184.969	185.768	166.541	181.877	160.168	226.233	176.595	179.195	195.915	156.396	188.88	154.061	253.728	254.524	238.636	201.641	195.796	227.8	226.685	206.656	215.443	188.93	154.17	213.274	176.403	206.01	193.232	183.213	205.264	221.398	210.075	187.441	186.296	222.802
LTR	ERV1	LTR4	23.272	13.097	7.768	22.789	12.29	11.292	12.987	13.753	9.675	12.004	16.635	9.225	17.873	9.585	10.807	21.76	11.439	10.366	12.767	16.971	11.785	21.215	12.949	12.57	26.191	14.057	20.519	9.342	13.612	34.024	43.474	21.76	12.569	36.211	21.907	14.282
LTR	ERVK	LTR5	161.412	248.399	113.493	191.917	188.813	170.34	160.446	331.579	102.765	158.062	125.696	92.909	268.68	276.942	188.32	308.886	235.733	110.617	227.609	215.869	140.628	178.652	109.085	73.581	97.428	107.603	79.638	125.528	75.081	79.713	86.665	129.863	82.829	76.568	66.869	119.535
LTR	ERV1	LTR8	431.57	434.127	526.078	456.146	473.435	509.389	432.187	470.153	517.642	537.272	531.937	528.547	495.514	443.264	576.13	544.893	579.169	524.477	471.427	521.37	578.053	565.378	568.391	521.043	450.958	597.044	471.487	519.018	593.077	540.74	592.361	593.753	586.674	574.607	543.694	547.324
LTR	ERV1	LTR9	65.727	70.041	83.543	65.289	73.931	75.857	70.541	75.946	80.828	74.732	75.69	78.504	88.889	71.971	96.164	85.35	92.572	91.618	70.496	83.759	91.6	88.265	79.978	80.432	40.578	75.968	45.501	78.753	63.869	67.391	74.111	91.354	68.918	79.159	64.65	77.555
LINE	L1?	X9_LINE	18.463	12.719	23.606	19.351	20.027	18.635	15.143	22.31	19.134	16.558	10.228	19.356	27.564	15.203	24.15	23.148	24.307	17.292	14.226	23.401	17.095	12.062	20.812	18.462	16.433	19.663	13.009	21.052	16.905	16.552	13.278	18.886	19.075	18.071	16.892	12.497
LTR	ERV1	MER57C2	50.518	63.33	82.921	55.834	61.935	78.55	47.719	54.891	81.504	78.328	78.686	85.077	49.788	52.659	80.911	55.439	56.404	83.79	57.616	52.204	82.294	82.352	84.734	80.639	71.501	85.34	71.535	75.082	85.554	81.133	87.264	90.972	83.346	95.621	77.221	71.165
LTR	ERV1	HERVH48-int	17.137	13.969	14.329	20.804	15.048	17.428	11.275	21.773	16.267	17.375	15.822	11.578	20.015	14.46	20.504	26.276	19.622	18.343	19.034	20.528	18.399	18.215	17.129	12.41	15.286	19.004	14.796	17.746	16.236	17.951	19.229	19.712	17.161	18.588	17.35	19.924
LTR	ERV1	MER57C1	21.734	19.219	25.18	19.37	29.045	22.528	22.952	24.297	24.011	26.711	26.6	21.793	30.919	21.356	30.468	23.694	24.148	20.049	21.458	18.69	27.606	27.995	28.919	22.793	17.263	31.072	15.161	25.396	24.851	27.916	27.771	28.409	30.083	30.422	31.222	29.622
LTR	ERVK	LTR13A	23.602	24.674	24.656	25.052	28.301	23.182	25.394	26.289	24.255	28.026	24.205	22.582	27.236	22.974	30.148	29.83	27.738	23.457	26.188	28.488	26.327	26.536	28.132	23.924	15.91	29.691	17.952	22.03	23.666	21.581	21.245	28.474	24.06	20.699	21.316	24.101
LTR	ERVL-MaLR	MSTB1-int	11.477	13.001	9.035	14.295	13.527	9.69	11.066	13.6	9.629	13.355	10.733	9.176	13.49	13.577	13.373	16.134	16.522	10.442	11.998	13.566	13.771	13.178	12.121	11.197	9.71	11.798	10.793	12.03	11.703	13.298	16.055	15.98	13.264	14.42	15.373	13.29
DNA	hAT-Tip100	MER115	809.437	254.958	250.833	252.808	231.243	522.467	223.473	592.577	256.1	277.761	243.015	521.32	299.874	389.831	502.41	505.86	381.43	294.949	347.78	321.817	338.226	278.964	273.817	284.27	244.77	345.659	385.602	290.797	926.051	303.02	322.521	297.701	265.635	278.767	299.727	310.637
DNA	TcMar-Tigger	Tigger13a	441.819	419.168	515.893	416.903	450.834	461.509	418.682	435.514	496.196	505.678	547.745	508.785	547.721	417.169	573.027	525.944	540.469	519.193	480.159	445.338	565.125	514.343	563.88	534.743	337.194	605.234	345.669	472.813	531.473	505.64	574.866	631.321	529.54	539.77	485.849	537.111
DNA	hAT-Charlie	MER117	1007.5	1045.27	1056.6	980.337	1064.43	1028.88	920.057	1058.25	1105.79	1129.91	1209.13	933.056	1064.2	912.378	1194.18	1154.82	1174.21	1006.76	1047.72	989.556	1184.05	1088.02	1157.54	1080.27	718.451	1153.94	785.613	989.218	1005.87	1025.61	1050.23	1111.24	1046.26	1020.04	959.818	985.469
LTR	ERV1	MER110	30.438	36.248	39.519	38.004	34.959	37.27	37.664	38.389	44.083	42.315	43.183	47.745	46.378	37.352	53.623	53.311	57.193	44.358	47.85	43.919	51.856	44.896	50.715	56.412	54.776	73.407	59.842	58.395	66.535	66.206	66.13	71.184	62.354	68.723	55.771	68.138
DNA	hAT-Charlie	MER112	1027.78	981.535	1199.41	1021.45	1044.5	1099.61	966.053	1048.36	1178.05	1194.47	1243.07	1211.25	1231.73	934.278	1290.06	1143.94	1234.21	1168.85	1093.21	1055.94	1308.82	1236.18	1267.68	1175.84	891.957	1299.31	882.534	1089.9	1257.7	1178.81	1375.1	1475.99	1216.23	1275.67	1124	1055.45
LINE	L1	L1PB1	1471.45	1287.12	1585.27	1466.76	1406.91	1563.22	1337.64	1383.77	1560.79	1532.88	1544.01	1678.63	1508.36	1370.13	1637.07	1519.45	1568.9	1683.17	1486.45	1604.29	1672.74	1612.78	1713.81	1543.4	1479.42	1745.88	1510.02	1539.62	1876.21	1693.64	1910.12	1927.69	1735.02	1855.49	1627.68	1479.16
LTR	ERVL	MER74A	212.111	193.322	180.684	230.118	188.362	165.519	184.74	212.505	177.529	192.929	205.904	166.287	261.807	173.371	244.992	293.703	274.833	200.759	239.353	271.128	226.583	257.75	227.791	189.778	159.08	225.181	193.706	184.511	186.829	257.392	248.253	250.029	201.697	240.645	224.359	224.268
LTR	ERVK	HERVK11D-int	3.258	2.832	2.359	2.284	2.963	2.095	2.166	2.712	2.19	2.281	2.408	0.893	2.185	1.534	1.836	2.548	1.886	1.561	1.678	1.364	1.442	1.912	2.017	1.53	1.195	2.182	1.988	1.496	1.912	2.423	2.533	3.141	1.517	1.492	1.461	2.355
LTR	ERVK	LTR13_	5.766	5.653	5.549	5.207	5.996	5.102	5.695	5.896	4.502	7.032	5.657	5.506	6.767	4.855	7.202	6.687	7.371	4.945	6.38	5.426	5.622	7.237	7.017	6.154	4.78	6.35	5.628	5.28	5.375	6.564	6.387	7.361	6.892	5.695	5.792	5.634
DNA	hAT-Charlie	MER119	148.775	158.493	181.426	146.117	164.433	145.41	147.489	157.513	166.405	178.506	177.278	165.171	186.79	126.998	205.183	181.138	197.754	157.075	160.361	156.526	196.203	192.986	189.243	188.882	111.238	184.324	119.283	166.566	157.243	160.423	188.658	198.914	170.4	180.2	156.917	176.055
DNA	hAT-Charlie	MER5C1	139.218	114.149	135.605	133.103	122.797	119.637	120.271	133.859	124.652	139.21	146.596	120.652	155.869	110.084	157.168	148.885	142.266	129.691	129	135.825	136.336	157.304	138.151	129.62	102.332	160.906	98.002	133.831	132.311	136.232	167.539	165.613	141.835	137.172	120.256	116.043
LTR	ERV1	PABL_A	43.062	49.684	51.075	50.208	50.684	47.959	39.357	46.698	50.481	49.061	54.16	50.298	57.083	44.089	62.123	58.833	65.224	47.349	53.05	45.286	58.634	52.866	61.444	52.113	29.242	52.88	32.477	44.92	41.611	53.528	49.855	59.346	49.227	52.569	47.099	46.797
LTR	ERV1	LTR38	14.637	14.219	24.319	16.092	15.351	24.77	15.292	16.45	24.473	22.895	20.98	24.881	15.078	15.016	27.645	19.101	18.478	24.521	16.447	16.696	26.301	25.773	26.204	21.934	26.814	29.309	24.017	26.681	30.142	27.031	28.679	28.012	29.536	27.464	26.895	26.733
LINE	L1	L1PB3	566.391	494.785	855.478	519.402	521.081	707.097	480.996	682.806	666.831	776.232	710.629	764.18	511.099	581.801	869.429	503.647	611.373	794.473	495.076	589.006	680.134	691.637	713.911	659.904	572.891	649.505	570.975	649.222	721.463	617.206	710.331	706.257	705.079	721.98	610.426	615.506
LTR	Gypsy	MamGypLTR3	47.903	46.249	61.806	54.962	58.26	52.313	44.265	63.147	59.141	59.542	64.465	50.677	53.458	54.466	76.911	65.044	68.371	57.413	49.848	64.19	70.247	63.232	65.503	62.38	36.397	73.645	47.936	60.696	57.452	65.512	58.509	69.732	48.779	71.984	65.521	73.683
LTR	ERV1	MER65-int	261.724	231.062	336.498	273.708	256.269	336.866	253.981	245.835	336.594	340.305	300.175	387.213	257.457	270.529	304.074	264.769	263.709	351.146	254.414	292.646	334.697	341.966	345.314	324.151	374.941	351.496	349.936	315.946	426.61	345.198	389.341	367.465	386.833	374.792	350.303	289.668
LTR	ERVL-MaLR	MLT1K	1878.28	1905.57	2089.4	2046.14	2019.39	2033.45	1786.18	2075.67	2072.73	2177.03	2069.24	1960.95	2284.35	1899.23	2431.36	2531.66	2596.54	2130.75	2115.51	2203.81	2429.63	2327.72	2344.7	2214.39	1590.29	2373.65	1749.32	2101.55	2182.33	2170.85	2237.25	2370.37	2196.8	2261.32	2054.19	2107.24
LTR	ERVL	LTR32	160.209	155.167	203.539	169.032	172.865	192.81	158.886	181.855	200.794	206.547	206.067	210.593	206.338	178.987	237.758	210.578	218.475	220.738	192.261	206.875	235.917	218.718	220.849	201.238	169.906	226.863	169.522	187.664	226.608	203.541	207.035	220.817	216.434	216.628	194.554	193.047
LTR	ERVL	LTR33	818.035	860.363	905.354	947.83	881.352	885.763	799.449	1032.28	927.433	963.104	905.274	820.692	1048.25	855.896	1122.39	1218.92	1171.57	998.2	1016.48	1142.17	1119.09	1041.63	1045.58	938.493	803.258	1084.17	828.043	986.904	984.867	971.154	965.399	1070.11	1017.29	1008.16	936.553	1021.45
LINE	L1	L1MA10	697.293	625.006	790.088	703.153	667.775	781.529	661.775	678.16	816.602	803.878	774.624	858.342	742.921	676.105	810	732.447	748.381	823.299	740.491	759.113	853.966	806.947	878.929	800.389	778.937	902.475	796.256	793.611	996.07	861.429	973.486	946.163	911.564	919.763	866.087	751.493
LTR	ERV1	LTR31	29.112	27.05	25.385	35.513	25.092	23.416	24.888	34.001	28.44	28.36	23.948	23.92	33.167	27.907	34.125	36.955	38.361	28.313	31.164	36.826	31.522	29.222	27.166	28.369	22.882	33.89	21.83	32.128	27.783	34.407	35.205	35.716	28.816	35.58	28.095	29.609
SINE	Alu	AluYg6	184.227	172.718	268.168	185.978	182.351	249.56	175.66	184.99	258.421	258.797	255.008	286.468	213.163	140.998	269.853	195.286	203.033	265.847	176.914	200.635	264.979	265.356	284.195	255.701	228.865	288.123	224.45	228.866	293.62	274.756	300.242	313.212	274.686	293.4	262.23	209.234
LTR	ERV1	LTR34	76.687	79.926	120.71	79.936	84.768	116.125	72.712	74.006	117.292	117.488	103.592	127.138	75.992	78.121	119.477	86.944	89.401	124.25	80.725	84.285	120.028	125.06	127.82	112.069	109.762	118.39	107.724	115.074	136.195	113.381	127.108	120.195	127.731	122.257	112.445	99.599
LTR	ERV1	LTR35	17.377	21.098	23.205	17.72	17.981	25.957	20.008	22.7	21.848	21.933	27.541	23.683	20.384	15.502	26.945	25.5	29.437	22.29	22.974	21.665	20.716	22.231	23.134	21.72	13.181	20.819	13.672	16.452	20.5	15.278	20.4	25.295	23.889	25.125	18.737	17.853
LTR	ERVL	MLT2B2	344.463	363.177	415.472	397.477	363.819	412.807	341.04	378.585	409.256	433.003	423.767	415.258	422.228	368.369	477.164	506.001	455.695	456.531	437.03	474.97	475.363	468.199	464.121	429.593	419.063	504.547	435.314	443.743	501.181	505.992	496.255	514.74	483.217	507.884	462.496	425.009
LTR	ERVK	HERVK13-int	14.714	20.224	15.746	17.013	16.377	15.82	20.756	19.534	19.869	17.8	18.558	14.845	25.167	21.295	23.667	24.766	22.546	18.193	31.209	21.088	22.21	24.921	22.586	24.362	13.334	26.217	15.31	17.349	21.536	20.539	23.858	32.465	18.511	20.691	21.486	30.571
LINE	L1	L1P1	408.276	374.599	533.22	375.307	429.861	451.352	344.369	373.479	456.472	483.279	506.6	490.647	512.661	326.1	694.53	495.569	577.907	555.007	393.857	420.112	538.721	533.947	564.233	532.715	296.032	675.972	375.219	480.638	531.56	576.714	767.134	873.65	557.168	658.924	482.632	545.841
LINE	L1	L1P3	645.082	558.098	782.382	645.853	632.926	767.006	572.625	583.045	742.145	750.442	723.754	838.59	691.406	590.001	836.002	666.186	723.077	825.256	613.497	683.176	791.539	789.593	833.535	763.822	645.209	831.311	686.968	693.977	868.636	802.278	958.542	966.886	812.306	894.269	722.569	670.056
LINE	L1	L1P2	237.912	222.7	310.466	232.918	258.347	274.895	209.904	223.522	282.269	289.909	301.546	299.445	292.17	212.546	376.959	288.418	329.381	325.892	239.339	253.122	315.663	317.397	329.964	307.313	207.757	380.772	250.751	289.223	338.202	347.493	432.469	474.045	335.99	381.958	298.461	313.453
LINE	L1	L1P5	182.689	165.192	276.981	185.571	176.833	290.092	177.058	183.586	275.688	267.238	244.393	329.734	180.364	178.599	252.403	181.472	196.137	286.226	168.273	198.696	277.147	283.33	284.364	257.384	266.793	269.571	259.569	252.625	319.122	272.614	300.665	296.702	291.307	294.541	263.46	227.674
LINE	L1	L1P4	439.655	386.76	545.855	432.47	429.192	559.998	422.525	414.841	540.662	529.412	520.678	585.136	456.42	413.103	567.057	454.737	473.788	590.939	454.631	480.036	591.656	559.77	586.919	543.935	527.211	598.339	551.111	538.332	661.525	605.694	676.972	673.545	591.169	629.632	614.112	501.012
LTR	ERVL	LTR108b_Mam	2.994	1.999	2.998	3.138	3.764	4.046	2.496	3.273	3.859	1.752	1.948	3.318	2.813	2.896	4.452	2.856	3.677	4.081	3.141	2.18	3.908	3.159	4.511	3.077	1.494	2.622	2.726	3.867	4.458	2.91	4.463	2.905	2.461	4.459	2.068	3.06
LTR	ERV1	LTR21A	38.848	43.429	31.015	38.982	38.152	29.089	48.299	36.354	31.515	34.103	32.152	26.437	48.918	30.105	40.585	49.581	47.009	31.1	46.43	52.509	33.357	37.46	34.588	30.92	25.214	31.716	25.891	31.395	32.097	28.942	32.462	33.165	28.215	37.824	26.996	33.615
LTR	ERV1	LTR21B	3.304	1.93	2.026	3.174	3.344	3.701	4.017	6.321	3.26	1.523	2.821	1.068	1.81	2.641	4.298	5.66	3.747	3.526	3.568	5.473	5.895	2.218	3.96	3.183	1.854	3.978	2.871	3.111	3.049	3.161	4.309	2.405	4.413	2.039	3.772	2.216
LTR	ERVL	LTR86B1	140.932	145.545	171.334	151.533	155.633	170.858	149.912	152.891	172.059	184.725	154.155	158.887	136.28	136.904	163.527	157.737	154.917	169.195	141.918	141.023	168.873	177.603	177.981	154.922	151.468	174.171	151.131	162.925	173.456	173.376	171.427	184.941	168.655	184.277	173.188	146.237
LTR	ERVL	LTR86B2	31.436	20.35	30.426	23.012	24.243	24.598	19.803	24.923	28.888	30.254	30.304	27.528	28.439	22.899	32.459	33.319	30.979	30.825	20.907	31.37	31.911	30.489	29.903	29.488	16.682	36.048	19.369	26.315	23.623	29.708	23.953	31.96	26.87	29.844	27.617	22.911
LINE	L1	L1PB	295.785	246.153	335.412	284.269	278.433	316.164	260.121	263.45	319.216	321.066	310.5	367.068	294.523	280.419	330.246	283.686	299.931	355.789	286.8	304.364	343.092	324.427	359.605	319.301	306.364	346.465	305.813	299.356	388.405	328.68	396.782	384.195	351.593	374.554	317.547	310.5
LTR	ERVL	ERV3-16A3_LTR	74.925	85.312	76.509	86.093	81.892	80.274	81.719	95.547	80.518	88.31	101.052	66.704	101.776	76.927	118.172	121.244	126.483	91.376	97.689	108.472	95.471	96.802	89.653	93.731	62.284	105.271	61.643	95.544	83.623	84.619	90.123	93.87	90.502	82.897	66.826	89.263
LTR	ERVL	LTR18A	28.974	24.288	24.774	30.233	24.617	26.161	29.009	29.72	27.448	26.43	24.048	20.646	33.026	30.516	40.409	46.975	38.005	31.043	39.047	39.909	39.044	33.461	28.336	31.366	34.119	34.166	35.81	28.91	30.37	34.664	39.708	37.115	25.725	38.367	40.271	29.716
LTR	ERVL	LTR18C	3.992	2.374	3.078	3.208	3.092	3.578	3.572	4.824	3.151	3.598	4.243	2.065	5.95	4.054	4.466	5.331	5.338	3.609	2.759	6.24	6.154	2.68	4.21	5.128	4.98	7.69	4.857	4.01	4.335	4.414	4.582	5.036	3.774	6.133	4.719	6.903
LTR	ERVL	LTR18B	32.909	35.984	31.526	34.798	35.272	32.143	31.252	45.061	31.734	36.856	39.691	28.955	38.545	32.082	42.333	44.551	45.057	34.914	40.879	42.583	41.696	35.498	37.109	39.176	20.404	41.052	27.753	35.943	37.679	33.786	29.414	27.496	36.62	35.901	31.391	40.408
LTR	ERV1	ERV24_Prim-int	26.28	26.455	31.055	31.659	28.6	32.499	26.481	25.887	31.29	35.16	25.91	34.583	27.652	28.53	33.55	32.057	30.312	32.78	30.693	31.743	33.963	32.298	32.917	27.898	26.392	30.499	29.14	26.365	33.983	32.509	33.638	31.96	28.962	35.703	27.885	27.017
LTR	ERVL	MER70C	136.751	115.121	117.747	144.168	124.8	122.16	124.606	122.798	102.648	113.681	101.562	133.316	135.458	131.152	102.653	128.908	127.948	112.56	123.707	144.299	107.652	104.534	110.889	106.553	128.219	118.8	122.112	111.705	145.194	130.23	137.825	112.899	140.648	137.242	131.46	84.673
LTR	ERVK	LTR3B	8.291	9.914	8.393	8.583	8.324	7.339	10.872	7.916	7.273	9.686	10.024	5.823	13.059	9.356	10.067	14.137	11.585	7.403	11.938	9.809	9.994	9.484	9.422	8.837	5.209	13.445	5.871	8.791	8.269	10.316	11.215	9.834	8.836	7.751	10.56	9.338
LTR	ERVK	LTR3A	21.556	24.547	23.921	24.267	23.716	19.529	24.695	21.827	22.848	23.917	22.501	20.646	30.321	27.929	31.083	33.88	31.027	20.45	29.227	27.165	30.943	24.525	23.683	29.693	18.823	28.576	14.397	25.714	24.577	22.79	26.088	30.508	25.106	21.685	19.949	26.422
LTR	ERVL-MaLR	MSTA	2539.35	2602.06	2778.6	2642.44	2665.18	2722.94	2462.07	2807.11	2806.78	2799.08	2887.03	2637.57	3079.32	2201.54	3407.64	3358.45	3311.62	2974.81	3032.8	3200.54	3339.16	3089.54	3216.75	2847.41	2111.63	3269.24	2246.23	2772.11	3014.87	2914.18	2996.76	3197.85	2975.61	3067.27	2743.36	2875.18
LTR	ERVL-MaLR	MSTB	1347.14	1390.14	1502.81	1425.82	1366.85	1487.82	1387.34	1582.03	1565.18	1519.51	1558.57	1459.12	1671.41	1221.48	1903.05	1865.13	1767.43	1609.86	1655.82	1731.64	1819.38	1696.42	1746.44	1536.59	1184.47	1760.3	1284.86	1529.1	1659.41	1660.41	1647.66	1769.44	1645.41	1649.97	1484.29	1533.55
LTR	ERV1	LTR59	3.878	4.506	4.317	4.782	3.855	3.578	3.994	4.548	5.917	5.887	3.117	3.834	3.75	3.732	4.986	4.81	5.229	4.124	6.208	5.116	5.08	5.284	4.429	2.637	2.561	4.345	5.947	4.124	4.756	5.093	2.321	6.309	3.376	5.82	5.332	3.673
LTR	ERVK	MER11D	72.448	69.437	72.138	68.753	70.992	61.727	57.487	62.122	67.592	76.044	75.432	65.706	71.66	41.638	67.122	63.984	73.964	62.178	48.793	59.89	68.566	73.674	75.801	63.703	60.321	90.271	60.475	62.994	82.098	84.306	81.569	95.488	76.701	83.826	76.873	68.419
LTR	ERVL	LTR108a_Mam	6.825	6.564	9.883	7.288	8.568	9.81	6.764	7.625	12.49	6.647	10.264	7.992	9.484	7.702	11.459	11.676	11.623	7.179	9.512	10.896	15	9.338	8.334	14.889	7.71	9.979	8.729	8.731	10.738	8.543	9.474	10.872	6.987	9.751	10.379	10.596
Satellite	centr	GSATII	0.768	0.734	1.17	1.126	1.095	1.319	0.806	0.974	0.952	0.802	0.962	0.794	0.606	0.736	0.809	1.133	1.87	0.867	1.094	1.017	0.789	1.005	1.491	1.006	0.804	1.26	1.001	1.33	1	0.832	1.262	0.782	1.041	1.074	0.804	1.03
LTR	ERVL	ERVL47-int	4.269	5.865	4.08	6.45	4.45	4.058	4.012	5.427	3.126	4.838	4.672	4.731	6.49	6.569	6.578	8.534	6.434	5.263	6.466	5.144	5.603	4.132	5.981	4.786	3.901	6.7	5.3	4.261	6.213	5.8	7.811	8.716	5.059	5.111	6.078	6.844
LTR	ERVK	MER11C	69.858	69.545	93.208	74.768	88.751	79.966	66.35	84.415	91.843	91.008	97.185	78.25	96.343	73.112	127.978	102.862	122.392	93.227	82.457	87.579	114.334	99.066	101.736	90.095	61.369	107.594	65.08	92.449	89.308	100.735	104.663	117.382	100.226	101.852	87.002	91.12
LTR	ERV1	LTR54	104.711	106.64	127.676	109.105	115.946	112.154	94.264	115.028	124.847	121.143	143.361	138.966	111.065	94.599	130.876	123.511	122.964	122.606	101.469	100.176	125.98	125.565	131.609	115.27	65.961	116.362	83.525	101.79	100.027	112.629	118.482	128.288	107.163	108.171	94.299	114.257
LTR	ERVL-MaLR	MLT1F-int	50.529	46.055	52.79	54.061	54.589	49.589	47.575	53.569	52.011	57.84	50.959	43.738	53.194	44.217	62.732	57.593	62.46	46.218	55.269	53.334	63.703	56.076	58.622	55.548	33.495	62.92	43.455	50.968	50.919	55.619	57.717	57.804	56.352	58.448	55.376	48.108
DNA	TcMar-Tigger	MER6C	39.634	25.437	38.669	28.391	34.332	31.094	27.291	33.766	33.444	47.309	36.365	33.919	36.752	22.845	46.741	38.179	24.511	34.369	28.082	30.232	35.656	41.354	50.442	38.683	25.183	38.951	21.31	31.793	39.382	41.834	50.435	37.356	34.107	39.427	37.691	36.726
LTR	ERVL	LTR16B	108.447	110.058	165.07	134.305	118.054	163.193	112.447	123.97	170.93	165.335	154.55	170.676	161.535	131.237	181.149	186.167	164.143	194.273	177.259	166.449	193.064	191.11	191.186	179.904	171.101	192.082	171.373	175.835	206.149	176.72	190.372	191.375	183.944	184.21	182.971	171.624
DNA	TcMar-Tigger	MER6A	225.654	211.976	232.217	216.172	217.838	227.43	210.58	222.83	233.609	233.176	261.625	244.315	259.891	198.333	267.984	252.408	245.292	214.522	228.759	213.771	264.789	257.315	257.403	231.29	154.868	269.596	168.636	210.521	225.539	242.19	264.348	283.124	239.981	244.409	243.818	224.547
DNA	hAT-Tip100	Zaphod3	117.761	129.221	130.727	129.285	122.27	135.364	106.002	156.771	136.639	146.692	150.914	128.524	144.909	109.69	163.751	149.2	145.555	143.75	127.513	139.183	155.91	141.121	166.498	153.544	114.731	156.777	105.113	131.425	147.46	149.473	159.025	178.978	151.126	154.75	148.329	139.608
DNA	TcMar-Tigger	Tigger15a	1295.6	1269.31	1586.35	1294.71	1368.4	1433.15	1248.72	1303.48	1527.46	1502.63	1564.7	1488.83	1587.35	1234.04	1732.03	1516.55	1617.91	1550.78	1433.77	1346.61	1698.52	1610.01	1758.76	1577.15	1075.94	1689.82	1133.62	1429.87	1608.39	1505.77	1669.75	1782.03	1528.49	1577.8	1410	1446.46
DNA	TcMar-Tigger	Tigger2b_Pri	465.485	423.892	565.653	475.628	451.437	557.346	463.113	446.54	567.104	564.551	558.784	643.724	506.844	452.885	567.685	499.188	497.371	599.531	494.57	508.273	574.65	580.107	622.523	578.042	583.688	638.567	555.549	569.266	723.368	615.681	696.935	662.866	659.287	663.213	621.216	527.93
DNA	TcMar-Tc2	Kanga11a	110.253	102.475	122.503	108.982	106.209	118.128	106.723	102.217	119.413	118.914	129.874	110.605	139.259	107.255	148.385	137.686	141.075	128.026	105.676	110.85	148.486	124.063	146.814	137.734	104.431	160.297	94.161	131.468	140.19	125.864	157.106	169.902	146.508	142.687	119.815	136.701
LTR	ERVL-MaLR	THE1D	1355.5	1458.34	1615.46	1498.38	1465.8	1529.19	1326.04	1518.87	1609.64	1593.1	1609.43	1546.86	1708.65	1221.76	1945.02	1958.65	1817.47	1696.51	1679.26	1709.01	1949.3	1742.65	1836.86	1637.17	1250.02	1878.6	1324.11	1603.34	1752.06	1732.66	1820.86	1880.21	1736.94	1802.13	1648.59	1628.39
DNA	MULE-MuDR	Ricksha_c	221.218	238.049	218.752	223.319	226.622	216.663	212.198	247.015	227.731	227.111	233.341	211.195	256.61	218.854	260.323	274.27	289.537	255.121	266.837	273.685	277.23	249.944	255.01	246.419	157.855	253.211	167.961	232.826	226.045	230.236	221.302	243.577	221.726	229.441	226.301	195.189
DNA	hAT-Tip100	FordPrefect	154.567	137.971	202.784	156.564	154.061	211.097	144.722	141.721	200.434	196.833	180.006	233.923	145.539	157.575	177.492	148.737	153.619	207.505	141.014	167.182	193.657	198.615	210.362	191.022	231.973	209.525	217.997	200.175	261.527	221.027	241.319	213.844	237.962	235.772	221.496	175.242
DNA	hAT-Charlie	Charlie10a	167.91	170.429	213.244	189.063	179.716	201.258	168.613	170.941	205.127	214.028	194.893	223.884	203.45	161.888	196.119	179.661	192.667	215.024	190.105	191.274	218.394	194.996	214.941	197.699	224.458	225.792	202.941	207.89	256.17	232.04	239.788	239.703	234.135	247.649	212.358	177.188
LINE	L1	L1M3c	257.478	226.845	277.581	268.895	242.433	273.136	235.717	242.823	281.06	265.455	250.008	302.875	238.14	243.094	254.796	246.137	252.566	289.992	247.1	273.177	278.411	271.961	281.222	250.998	290.883	275.838	264.146	260.896	328.525	281.285	298.926	281.002	302.042	296.052	280.041	219.843
LINE	L1	L1M3a	182.271	160.356	241.309	192.797	188.212	241.152	171.746	175.005	244.104	242.754	220.189	267.577	212.218	191.541	256.143	221.296	223.051	258.51	191.399	209.507	246.447	269.859	268.005	247.147	274.519	307.156	261.152	271.271	342.357	310.252	351.918	311.468	313.181	326.584	280.827	254.508
LINE	L1	L1M3f	85.729	89.154	109.063	92.302	88.849	107.556	86.427	83.886	108.709	103.806	104.549	115.695	91.497	88.721	111.989	98.033	103.156	112.004	99.106	99.012	114.664	112.968	118.117	106.345	130.37	148.541	131.064	133.061	166.001	137.257	154.537	147.4	149.661	155.383	139.061	123.401
LINE	L1	L1M3d	1525.93	1288.05	1474.49	1621.63	1407.91	1557.26	1389.61	1368.36	1488.23	1453.54	1303.68	1754	1384.37	1523.9	1262.92	1352.54	1421.81	1573.32	1391.05	1662.2	1401.2	1472.4	1522.39	1347.96	1506.5	1265.65	1455.37	1215.88	1714.38	1352.18	1499.54	1352.8	1499.63	1491.4	1354.53	997.544
LINE	L1	L1M3e	45.969	49.046	53.573	48.835	45.456	51.805	44.192	47.86	56.839	54.504	54.121	56.455	55.785	47.3	65.827	60.764	61.661	56.011	49.143	59.265	59.941	59.806	60.194	57.79	45.657	60.954	44.99	54.134	68.756	56.578	58.58	68.824	61.533	58.421	57.815	60.141
LTR	ERVL	LTR47B4	7.319	7.207	6.178	7.554	7.847	6.46	8.154	8.308	6.753	10.357	7.323	7.169	9.626	9.26	7.877	12.509	9.85	6.683	11.639	8.365	5.888	9.381	5.901	5.47	5.644	7.574	4.433	7.853	7.08	7.498	6.249	10.331	7.247	4.928	9.295	10.91
LTR	ERVL	MLT2C2	185.79	214.308	224.523	209.722	196.757	233.31	191.813	223.299	223.98	234.471	223.492	213.346	230.358	173.432	287.979	263.924	238.779	233.819	229.98	213.658	241.615	240.228	244.245	243.598	184.248	241.413	183.283	228.816	239.265	246.363	236.663	293.938	239.365	234.644	220.938	219.588
LTR	ERV1	MER92C	35.927	30.7	50.505	38.521	36.492	56.136	30.206	33.101	50.144	51.937	43.889	58.023	35.666	36.659	45.022	34.105	38.063	52.473	31.93	36.346	48.339	51.851	52.464	48.596	59.962	56.773	60.051	50.193	70.667	60.06	73.259	54.904	60.939	58.234	61.688	45.555
LTR	ERV1	MER92B	101.669	96.502	99.54	108.783	109.622	106.406	87.073	101.148	104.674	101.188	106.253	94.844	112.554	83.196	116.756	121.133	124.751	110.519	106.853	105.939	116.676	109.811	118.774	108.658	83.658	128.299	93.882	106.012	105.979	107.585	122.823	138.374	111.991	117.664	107.587	108.901
Satellite	Satellite	SATR2	3.704	2.401	2.887	2.979	3.778	3.339	2.386	3.049	3.097	3.14	3.127	2.89	3.402	3.676	4.038	4.007	3.066	2.887	3.352	3.484	4.869	3.667	4.042	3.151	2.82	4.614	2.831	3.032	4.91	3.626	3.549	3.161	4.726	3.68	4.376	4.456
LTR	ERV1	MER92D	13.687	13.082	11.791	14.744	12.649	10.223	15.531	13.782	13.078	15.653	12.122	10.815	15.001	11.155	16.471	15.031	19.337	10.024	17.243	12.015	14.979	12.636	13.123	14.359	5.122	17.977	11.233	12.889	14.366	20.129	15.77	14.943	15.94	15.02	15.015	13.942
LTR	ERVL	LTR47B2	8.44	10.32	14.988	13.389	10.721	9.882	11.981	16.814	13.249	15.559	18.702	12.683	20.101	17.247	17.539	26.816	21.57	19.419	21.726	18.139	21.296	17.461	21.325	24.792	13.488	18.277	19.823	15.639	20.806	19.644	21.602	29.221	20.113	20.089	26.66	17.751
LTR	ERVL	LTR47B3	5.368	7.193	7.815	8.945	10.177	5.758	7.551	7.984	6.831	9.135	7.837	6.052	9.595	6.679	9.241	12.336	12.819	6.222	8.384	9.543	12.733	9.427	9.701	6.154	5.151	10.125	7.177	5.807	8.968	10.186	10.558	7.614	10.015	10.876	10.207	4.925
LTR	ERV1	LTR1A2	96.264	89.489	115.237	105.422	92.964	113.301	89.293	103.75	115.21	113.081	105.07	116.77	110.601	84.851	125.359	122.192	121.979	118.42	97.523	116.152	118.603	118.771	123.109	111.984	102.467	119.48	104.186	111.226	126.198	114.045	116.264	118.887	117.257	122.05	105.388	104.892
LTR	ERV1	MER51A	1361.24	1143.94	1178.97	1438.39	1289.76	1209.39	1219.1	1260.6	1172.69	1169.64	1021.89	1379.62	1273.83	1362.25	1023.56	1278.16	1284.79	1233	1261.83	1485.43	1112.99	1191.04	1180.93	1059.96	1233.11	1089.75	1169.08	1031.55	1430.88	1143.69	1275	1137.57	1262.78	1212.84	1153.11	904.366
LTR	ERV1	MER51B	50.963	54.605	68.406	50.068	59.308	60.228	48.613	55.795	60.928	59.691	77.578	58.154	54.428	45.047	73.436	65.657	63.484	58.342	47.591	54.669	66.102	66.205	65.068	63.182	33.463	71.135	44.173	49.523	54.788	57.039	62.277	65.47	60.877	57.169	60.704	64.508
LTR	ERV1	LTR1A1	17.34	16.137	17.967	15.69	15.811	17.144	16.526	20.576	17.938	19.471	16.478	14.678	20.017	12.951	22.543	22.359	18.498	19.454	19.318	21.493	21.903	20.48	21.799	19.039	18.207	24.824	17.779	19.454	23.081	20.53	21.284	23.97	23.46	22.178	16.49	21.535
LTR	ERV1	MER51D	9.421	9.971	7.722	8.703	8.095	9.78	10.437	8.104	10.265	9.223	10.546	9.91	10.501	7.568	11.716	13.636	10.981	7.218	13.036	11.558	10.941	9.971	13.55	9.354	6.454	10.696	7.771	9.864	9.571	9.982	11.747	11.622	11.421	11.302	13.642	7.712
LTR	ERV1	MER51E	17.207	17.894	14.182	18.467	16.283	19.74	16.067	22.954	17.232	17.594	20.69	15.663	21.725	13.203	20.738	19.012	18.933	20.74	20.692	22.032	22.165	17.746	19.204	20.16	16.484	20.431	18.422	16.8	16.68	16.332	16.591	19.236	17.823	17.674	17.308	15.76
LTR	ERV1	HERV4_I-int	47.63	42.302	49.325	42.527	47.071	39.21	40.339	46.916	49.461	59.948	52.306	45.959	53.007	42.209	55.663	57.885	54.294	45.563	51.517	50.899	55.267	49.128	50.649	50.75	29.551	56.887	36.687	44.988	53.724	45.556	49.304	58.269	48.418	48.518	47.778	46.075
LTR	ERVL	LTR86C	22.953	23.802	26.529	27.046	27.707	25.77	21.467	23.946	26.691	34.167	27.274	30.601	29.439	23.489	33.053	32.468	33.703	25.777	28.451	27.761	28.818	33.887	29.322	26.155	20.701	30.337	17.841	26.423	22.478	27.465	28.118	27.81	26.899	29.805	26.889	31.115
DNA	hAT-Tip100	MER45C	61.447	59.596	61.002	66.645	66.255	59.845	56.079	78.386	61.422	65.006	62.015	54.197	75.755	56.148	85.025	98.304	88.036	74.968	75.377	85.754	84.989	80.698	72.997	65.277	65.518	86.89	62.196	69.171	80.065	76.21	78.553	66.411	71.73	83.078	77.221	77.277
DNA	hAT-Tip100	MER45B	126.015	114.536	150.74	129.251	133.78	151.014	115.73	126.33	154.045	153.68	151.602	167.682	138.495	118.827	164.984	151.97	152.565	173.124	142.186	144.968	170.584	156.041	177.36	156.679	142.93	176.999	142.139	155.412	192.593	178.66	184.585	192.547	175.088	180.972	173.573	145.524
LINE	CR1	L3b	1804.34	1839.83	2078.26	1890.86	1956.33	1900.13	1714.67	1990.82	2063.89	2088.24	2060.46	1909.79	2178.89	1759.41	2374.91	2244.17	2313.03	2070.33	2006.36	1992.39	2326.93	2191.77	2311.7	2079.63	1624.08	2421.31	1681.02	2060.53	2220.63	2263.74	2349.9	2585.88	2263.03	2341.19	2023.38	2094.38
LTR	ERVL	LTR108e_Mam	2062.25	1674.31	1948.01	2152.8	1870.04	2053.04	1858.28	1799.94	1968.7	1908.12	1680.57	2349.26	1834.05	2062.36	1638.28	1794.28	1817.09	2094.39	1821.61	2200.09	1844.11	1943.36	2007.21	1758.74	2082.28	1701.66	1890.65	1636.05	2324.1	1826.31	2047.29	1793.1	2030.08	1999.5	1842.73	1332.83
DNA	PiggyBac	MER75A	32.506	25.437	63.55	31.679	27.104	63.891	24.628	26.875	63.029	65.181	59.742	67.838	30.002	24.454	55.644	25.854	26.145	63.583	31.777	31.976	62.52	55.139	71.356	68.574	93.902	87.639	95.152	83.349	111.459	90.943	101.762	99.617	97.75	105.138	101.123	69.37
DNA	TcMar-Tigger	Tigger11a	84.698	75.427	90.685	78.586	83.408	77.003	79.615	87.876	97.089	91.723	102.77	83.932	84.918	67.571	112.044	96.801	95.984	87.343	77.144	90.771	104.654	94.395	99.599	88.565	59.236	89.821	62.142	83.685	81.64	83.92	96.445	107.124	96.955	99.995	86.174	84.761
DNA	MULE-MuDR	Ricksha	9.083	8.11	8.819	9.399	10.204	9.074	10.129	10.486	11.092	10.239	9.618	11.67	11.109	7.573	11.11	12.321	12.184	11.332	10.346	11.147	12.289	10.605	11.566	11.327	7.708	12.918	7.843	7.41	10.554	10.112	13.04	12.633	10.701	9.714	11.844	12.523
LTR	ERVL	HERVL66-int	7.828	10.043	9.32	8.531	10.568	6.583	11.921	9.522	9.297	11.278	8.501	10.189	12.205	11.759	10.927	11.642	15.301	8.749	13.033	7.981	12.611	9.921	12.527	9.191	7.217	15.866	8.019	8.046	12.632	10.384	11.361	14.037	12.914	14.849	9.611	12.52
LINE	L1	L1MA1	352.337	309.203	419.457	350.017	325.373	410.978	326.724	334.153	410.055	402.795	404.329	447.338	386.668	330.846	453.407	382.571	401.272	438.522	377.938	398.129	455.463	424.228	461.161	425.687	369.461	473.492	385.103	401.965	478.53	447.187	504.049	509.253	452.091	478.098	417.371	381.435
LINE	L1	L1MA2	856.162	788.184	950.701	810.785	844.765	915.381	761.695	820.333	942.239	908.488	927.397	994.217	924.382	765.987	966.405	870.04	860.6	948.888	835.189	883.034	1007.18	940.559	1040.3	982.238	825.803	978.239	814.054	868.128	997.76	982.487	1025.08	1113.55	1020.47	998.335	935.941	793.911
LINE	L1	L1MA3	1056.3	910.65	1220.53	1041.5	996.315	1211.53	961.95	1003.89	1214.29	1187.48	1180.42	1314.63	1095.61	989.046	1287.24	1099.11	1128.5	1302.58	1077.77	1166.8	1296.01	1234.86	1337.37	1215.98	1166.81	1344.62	1141.66	1190.25	1453.06	1309.33	1434.99	1446.51	1351.51	1403.87	1254.57	1108.22
LINE	L1	L1MA4	1204.85	1080.67	1322.02	1160.92	1192.99	1258.14	1115.26	1129.07	1303.07	1276.61	1293.3	1398.96	1298.52	1111.14	1453.56	1277.36	1330.46	1373.28	1262.78	1308.4	1435.02	1332.23	1447.83	1349.82	1101.73	1472.45	1147.37	1269.43	1483.83	1382.28	1523.74	1613.95	1444.73	1464.19	1309.02	1219.63
SINE	Alu	AluYc	6198.58	5242.23	6220.39	6340.81	5728.94	6302.24	5661.53	5637.22	6202.29	6081.81	5620.31	7262.35	5881.11	5862.57	5700.44	5713.98	5694.33	6537.06	5601.92	6661.18	6019.54	6164.64	6456.11	5784.81	5984.13	5664.7	5627.84	5118.24	6984.75	5858.15	6534.63	6101.52	6324.59	6343.47	5744.7	4404.52
LINE	L1	L1MA6	765.382	672.643	880.465	745.793	711.347	873.608	694.254	718.174	869.581	842.377	845.482	948.872	764.535	716.55	880.503	771.324	780.964	912.021	762.146	815.63	899.218	871.386	951.432	867.722	848.335	953.506	852.353	844.991	1059.44	934.44	1023.41	1047.53	980.516	1017.54	901.342	805.395
LINE	L1	L1MA7	1482.19	1287.34	1656.35	1485.84	1390.28	1674.13	1359.56	1372.81	1694.13	1615.88	1578.97	1860.37	1498.46	1412.95	1676.19	1513.72	1513.78	1758.71	1515.45	1650.47	1743.3	1687.09	1827.45	1665.52	1575.52	1686.8	1530.09	1538.91	1940.57	1695.79	1863.53	1872.12	1759.07	1805.1	1643.69	1395.09
DNA	hAT-Charlie	Charlie29a	300.344	342.311	385.695	335.315	324.448	354.1	309.519	315.151	365.313	367.49	421.226	380.483	353.772	273.715	422.898	379.189	385.096	356.296	334.27	334.876	409.964	396.311	421.85	386.24	276.3	420.967	322.459	352.301	380.942	417.366	426.091	469.859	393.58	393.954	425.022	346.172
LINE	L1	L1MA9	1850.38	1662.72	2073.16	1806.85	1790.01	2008.2	1674.42	1751.63	2046.44	2012.33	2090.4	2169.4	1974.23	1665.4	2219.98	1967.55	2036.9	2155.8	1857.74	1989.72	2179.92	2092.05	2250.6	2087.53	1782.25	2321.47	1822.67	1992.72	2388.11	2199.97	2455.68	2506.39	2263.28	2368.54	2095.78	1926.27
LTR	ERV1	MER4D1	100.153	108.419	133.361	112.781	116.087	118.336	94.017	111.803	132.462	140.532	130.307	126.86	130.558	98.403	151.65	135.802	148.701	127.778	108.172	115.217	145.273	140.451	143.788	130.056	96.672	154.854	115.019	122.971	138.704	148.483	154.269	162.966	141.226	149.383	137.282	132.665
LTR	ERVL-MaLR	THE1C-int	158.443	146.055	136.965	230.309	194.023	130.811	161.131	218.296	131.052	144.239	136.781	115.62	149.205	198.863	183.198	277.854	239.377	135.767	182.887	209.181	148.637	168.497	132.938	101.878	109.571	125.173	117.255	103.565	105.21	104.541	107.304	119.283	122.575	108.005	107.232	134.512
LTR	ERVL	ERVL-int	47.215	58.33	56.872	57.566	55.974	55.931	47.719	51.98	61.322	58.535	52.196	51.972	65.72	63.61	73.013	75.032	77.111	60.976	67.427	61.045	70.268	66.408	66.817	63.981	48.835	72.955	50.242	60.149	63.941	66.294	68.626	84.76	63.486	64.805	62.021	69.564
Satellite	Satellite	_GAATG_n	11.726	10.016	54.426	15.428	17.392	101.374	8.008	29.244	105.377	44.461	36.933	45.486	9.68	27.591	92.119	27.751	27.166	178.184	21.177	29.378	161.338	57.795	70.511	85.003	124.18	35.229	446.644	145.485	52.989	38.992	46.864	42.13	53.534	33.266	38.611	65.832
LTR	ERVL-MaLR	MLT1G-int	12.583	12.94	11.495	14.007	10.999	11.797	10.534	11.954	13.604	15.998	16.404	12.343	17.577	11.947	17.071	16.835	19.396	14.514	14.507	14.332	18.582	17.655	15.102	15.92	8.963	17.44	13.273	14.514	16.17	13.618	16.98	18.191	14.768	14.999	11.471	17.232
DNA	TcMar-Tigger	MER2B	325.341	322.098	447.996	312.229	327.811	453.203	327.033	316.558	469.063	462.093	485.243	471.64	373.429	303.787	471.114	363.531	366.39	463.504	372.128	369.323	503.46	468.393	472.582	442.707	420.906	518.765	422.794	456.004	549.074	497.819	556.901	544.053	521.189	540.063	477.403	412.397
DNA	hAT-Charlie	Charlie19a	252.899	247.189	303.889	236.271	270.582	253.962	249.142	276.088	275.952	291.48	303.218	267.188	331.388	236.1	347.902	301.297	334.072	303.563	234.304	262.853	316.164	324.009	319.488	291.413	174.698	361.175	196.309	263.24	294.339	286.394	309.854	378.055	318.237	317.733	277.844	297.405
LTR	ERVL-MaLR	MLT1-int	16.115	19.784	18.497	16.271	14.054	20.982	17.257	16.079	20.51	20.17	17.172	17.205	19.251	14.849	22.621	21.667	18.217	20.717	16.094	16.279	20.514	21.741	21.689	18.006	16.599	23.498	17.988	19.159	19.072	19.617	23.374	24.535	19.326	20.687	21.45	15.076
LTR	ERVL-MaLR	MLT1E2	599.218	605.679	743.38	682.44	653.4	728.315	605.977	663.068	757.935	765.484	698.549	757.219	725.112	652.088	844.376	804.782	823.727	815.716	740.569	763.228	863.826	804.761	822.25	779.236	670.72	808.187	687.253	726.501	871.729	768.872	804.71	842.12	827.675	792.263	776.733	721.249
LTR	ERVL	MER21-int	78.664	83.294	99.568	80.726	90.938	92.137	80.032	90.421	98.163	96.006	104.281	88.051	90.388	74.725	111.079	105.549	113.264	87.625	96.866	84.665	110.885	107.845	103.344	105.222	67.372	107.746	72.647	93.172	102.498	102.654	108.431	118.498	101.639	104.107	96.274	97.735
LTR	ERVL-MaLR	MLT1E1	111.907	110.397	122.963	121.335	129.016	117.872	114.001	130.884	126.659	123.143	118.792	126.631	125.833	107.513	150.403	148.709	152.323	121.295	133.462	136.877	138.359	135.626	140.088	123.081	86.447	136.502	85.339	110.674	120.499	126.131	120.597	126.679	128.81	120.909	109.182	122.588
LTR	ERVL-MaLR	THE1A-int	65.581	69.642	74.235	72.147	72.561	69.804	65.741	79.531	74.266	74.457	76.549	65.843	81.49	61.665	93.011	100.656	89.874	82.183	78.724	79.581	92.574	84.938	84.383	79.279	53.479	83.894	61.86	77.031	67.356	73.182	78.868	83.698	69.91	71.178	74.95	76.332
LTR	ERV1	LTR72B	12.491	11.98	17.328	12.552	14.009	15.004	12.926	14.782	15.249	17.25	17.009	12.987	16.09	14.531	17.993	12.762	21.955	18.044	13.183	14.572	19.191	16.86	18.52	18.264	18.505	21.819	18.8	14.94	22.484	18.4	19.35	25.118	18.103	18.018	15.361	20.041
DNA	hAT-Charlie	Charlie4z	1846.44	1680.7	2345.18	1578.12	1921.45	1752.09	1579.12	2031.67	1861.82	2141.73	2295.94	1933.25	1874.84	1450.11	2323.19	1906.57	2186.83	1891.88	1584.33	1542.78	1991.15	2014.66	2102.89	1867.48	1050.62	1994.38	1139.12	1675.42	1723.56	1691.27	1935.34	2125.76	1876.44	1905.62	1599.41	1758
DNA	TcMar-Tigger	Tigger1a_Mars	2.329	3.392	3.264	3.138	3.982	2.982	2.977	2.01	3.126	3.134	3.535	2.007	4.521	4.004	5.453	5.027	6.037	4.177	6.035	5.652	4.369	4.691	3.19	3.932	2.822	4.369	2.505	4.01	3.612	4.385	5.901	5.165	3.829	5.658	4.648	5.356
LTR	ERVL-MaLR	MLT1F2	798.496	841.025	912.839	825.079	913.113	891.923	767.74	892.253	920.873	952.764	958.992	889.858	954.959	820.759	1061.43	1054.59	1102.84	933.301	894.179	920.908	1014.2	978.945	1037.21	915.899	678.828	1032.64	731.877	877.486	965.233	905.497	929.961	1009.78	973.143	1005.38	888.41	911.201
DNA	hAT-Charlie	Charlie4a	748.223	683.927	864.7	705.818	715.841	826.81	717.146	711.186	862.838	868.166	879.08	911.132	804.669	672.769	864.512	761.418	811.636	875.785	766.269	740.326	902.637	872.283	922.855	870.665	727.464	926.48	727.904	796.58	928.565	869.537	973.142	1009.59	882.444	893.957	816.977	827.744
LTR	ERVL-MaLR	MLT1F1	535.448	525.531	623.208	535.688	554.854	623.154	503.683	556.82	614.537	651.366	618.808	612.164	640.365	526.451	707.768	640.011	702.324	641.562	590.06	622.117	697.493	673.039	703.886	636.945	495.377	695.794	508.567	600.286	680.691	618.433	667.136	665.938	646.02	670.254	592.243	603.659
LTR	ERVL	ERVL-E-int	609.311	609.566	742.05	674.665	683.603	699.32	596.935	628.949	737.117	741.936	725.643	741.157	736.239	679.598	860.182	844.716	832.801	802.272	713.983	721.626	862.541	837.187	840.581	792.335	653.513	890.061	668.744	741.472	872.655	819.243	873.943	902.286	849.274	861.264	810.529	751.598
LINE	CR1	X2_LINE	4.241	4.769	6.82	6.799	6.324	7.081	4.368	9.647	4.221	6.746	5.682	7.742	7.219	4.505	7.595	9.996	10.009	4.511	8.729	6.359	11.967	5.528	4.665	11.539	3.735	8.848	3.469	9.398	9.428	6.684	7.811	5.085	5.538	6.16	5.229	5.802
LINE	CR1	X7A_LINE	184.549	162.798	190.142	165.75	188.108	188.529	194.979	170.315	172.465	179.639	206.3	189.788	239.899	134.448	224.119	203.963	210.732	168.41	180.257	164.978	212.509	195.46	205.804	175.627	106.182	239.178	92.865	175.82	170.446	183.34	205.721	233.333	186.304	226.451	167.312	176.879
LTR	ERV1	MER50-int	48.525	45.06	52.54	43.361	47.309	48.79	47.623	46.295	52.622	57.153	54.193	63.012	49.094	47.446	54.552	53.894	53.479	52.882	43.735	49.47	58.613	59.003	53.238	50.431	49.9	51.821	49.108	51.244	55.729	52.581	56.075	55.544	55.62	51.886	46.717	48.875
LTR	ERV1	LTR54B	62.081	66.137	86.249	77.476	88.831	78.55	58.162	72.522	87.092	84.926	96.868	81.517	80.384	65.396	93.16	84.32	82.042	85.035	67.962	70.307	95.263	99.82	87.704	88.703	70.883	99.986	72.492	80.268	90.935	90.968	104.932	98.586	100.151	96.301	92.532	81.999
DNA	hAT-Tip100	MamRep488	47.903	56.353	53.588	54.392	56.432	67.889	48.028	49.722	49.523	60.005	66.436	51.616	70.677	55.096	74.307	64.75	75.67	63.385	73.217	61.358	55.757	84.741	61.388	64.854	43.668	60.5	42.696	56.91	66.018	69.34	72.099	67.05	65.131	69.249	57.421	59.326
SINE	Alu	AluSx1	15032.6	13289.6	14716	14398.8	14041.8	14471.8	13917.2	14245.7	14375.8	14655	14346.2	16258.3	15814.2	12635.1	15523.3	15017	14864.9	15142.6	14362.7	15946.9	15019.9	14708.5	16030.6	14293.5	13313.6	16032.8	12950.2	13256.4	16917	15635	17161.1	17197.7	15857.3	16499.6	14753	12160.5
LTR	ERVL	LTR102_Mam	41.416	48.172	46.95	37.656	44.929	44.724	36.402	44.921	42.629	46.761	45.172	47.422	45.448	38.431	51.902	55.371	55.763	47.929	55.447	43.495	53.423	52.016	52.748	54.233	30.438	49.812	31.005	39.097	45.35	47.904	45.302	46.851	44.766	45.792	44.643	47.31
LTR	ERV1	PABL_B-int	15.773	17.868	20.472	17.705	20.053	17.235	16.592	20.707	19.216	19.265	16.63	19.891	26.956	19.118	28.387	24.688	26.783	22.812	23.783	26.056	24.767	21.181	21.145	23.49	13.7	22.508	14.807	19.438	19.093	16.769	19.127	27.638	18.25	18.591	17.422	19.159
LTR	ERV1	MER41-int	252.232	242.598	361.035	274.708	251.528	364.692	236.965	242.427	382.614	362.21	358.064	395.673	262.591	251.299	375.711	298.641	275.75	402.638	275.274	288.074	379.811	385.743	399.268	373.375	337.536	355.725	329.464	311.142	402.812	367.772	376.251	360.28	361.817	384.973	359.538	300.945
LTR	ERV1	LTR27D	14.118	18.488	6.039	20.512	13.163	5.963	12.615	21.53	7.028	13.641	8.204	6.798	17.8	8.46	10.792	21.454	21.203	8.802	13.374	17.47	10.174	14.121	9.522	7.055	12.388	11.638	10.323	9.096	7.231	15.775	20.27	15.023	10.446	8.815	14.597	15.501
LINE	L1	L1MA4A	873.498	780.92	958.175	868.633	845.866	939.857	798.295	836.388	956.587	919.295	948.922	1006.63	892.363	805.3	1046.66	911.041	964.391	990.069	885.077	950.417	1032.81	957.576	1045.97	937.968	861.433	1076.04	867.101	940.596	1111.2	992.099	1136.55	1168.86	1067.62	1089.6	965.106	896.205
LTR	ERV1	HERVIP10FH-int	144.43	149.514	151.022	138.652	139.311	148.003	122.439	150.809	164.452	158.835	163.263	142.804	138.113	104.735	164.59	153.386	164.826	147.86	131.12	138.538	169.245	153.786	150.311	149.407	85.899	143.756	117.467	121.05	121.8	125.551	142.501	144.629	125.392	126.585	125.842	134.887
LTR	ERV1	MER67D	19.336	26.868	22.819	21.966	22.399	23.48	24.171	24.872	25.324	23.151	23.864	21.292	29.861	28.014	31.94	34.854	31.277	30.825	32.654	31.286	32.909	29.4	31.039	33.655	13.632	30.805	18.213	26.127	26.82	28.965	28.899	38.135	27.844	29.981	32.578	30.35
LTR	ERVL-MaLR	MLT1H1	1202.98	1080.34	1296.23	1256.27	1172.52	1298.24	1112.85	1145.56	1288.04	1288.88	1174.53	1451.57	1188.94	1224.56	1232.16	1224.2	1247.17	1342.43	1145.89	1364	1322.85	1352.98	1372.55	1228.63	1251.6	1276.17	1183.96	1158.93	1483.58	1275.66	1384.56	1292.66	1349.45	1385.23	1230.14	1034.07
LTR	ERVK	LTR22B2	2.903	2.312	3.052	3.677	3.066	3.253	1.694	2.339	4.775	2.973	3.306	2.815	4.773	3.822	5.477	5.229	4.679	5.103	7.681	4.316	8.081	7.554	4.871	8.019	2.716	7.944	5.256	5.833	5.832	4.012	6.249	4.578	6.265	4.978	4.095	6.492
SINE	Alu	AluYk4	920.563	797.818	1016.05	930.635	858.904	1008.63	840.027	842.948	987.086	975.087	903.926	1157.67	896.493	828.707	949.851	874.519	859.317	1050.41	844.297	983.261	974.438	993.075	1048.82	930.801	969.754	961.221	909.643	847.025	1153.23	991.637	1102.42	1058.84	1046.95	1054.9	957.909	744.967
LINE	RTE-BovB	X3_LINE	116.854	130.423	148.029	139.973	137.985	130.648	116.062	139.011	131.38	146.737	156.203	131.386	147.009	122.856	156.938	154.576	162.739	134.509	136.377	145.398	184.63	135.968	160.235	147.697	96.696	165.404	92.088	146.545	138.074	138.431	146.557	172.216	125.305	157.109	135.137	149.963
DNA	TcMar-Tigger	MER8	346.876	367.901	381.236	332.956	384.342	365.952	320.519	332.33	376.518	409.53	398.578	353.161	378.852	318.412	423.132	425.97	403.659	380.506	353.938	349.563	420.007	419.83	404.914	407.463	284.627	410.362	306.74	381.47	372.585	379.278	423.256	456.314	407.028	426.085	390.508	360.812
LTR	ERVL-MaLR	MSTC	496.28	541.811	584.089	524.79	556.541	569.698	506.546	576.953	577.555	617.818	605.864	564.825	628.914	486.831	704.125	688.281	681.408	603.183	646.247	628.037	671.361	662.816	665.583	620.021	441.34	693.622	455.193	606.859	638.288	592.218	629.317	717.24	633.619	615.103	572.493	612.602
LTR	ERV1	LTR2752	5.367	5.37	4.383	5.997	6.231	5.963	5.436	7.825	5.803	5.015	5.96	3.67	6.242	5.205	6.994	7.623	7.943	6.148	6.495	6.421	6.838	6.701	5.486	3.898	4.847	7.166	3.855	4.545	4.335	6.111	5.693	6.328	4.704	5.257	5.506	6.586
LTR	ERV1	LTR39-int	10.978	14.556	13.173	11.39	15.459	15.074	15.402	12.327	13.006	13.901	14.899	15.772	19.689	11.887	18.264	15.081	19.064	11.695	17.531	17.183	15.386	18.092	16.746	18.12	8.797	18.789	7.902	16.541	15.604	16.976	16.142	13.882	17.913	15.15	17.16	13.687
Satellite	Satellite	HSAT5	29.786	60.266	48.1	24.782	40.216	35.32	37.992	55.287	48.83	73.214	39.162	46.057	35.945	48.512	68.314	38.526	72.151	32.387	40.588	75.445	65.752	66.184	49.464	74.795	24.822	27.427	22.949	48.582	19.205	46.227	31.723	16.986	42.032	28.306	40.096	42.297
Satellite	centr	HSAT4	2.171	1.341	3.793	3.274	3.405	2.819	3.1	2.26	4.238	2.935	4.298	3.067	3.054	2.111	3.598	2.765	2.8	5.813	5.021	4.104	5.436	3.163	4.708	4.094	4.725	6.472	2.99	3.976	3.46	2.6	2.719	3.647	3.728	4.674	3.904	4.751
LTR	ERVK	LTR22B1	14.232	15.815	13.411	15.735	16.315	15.556	12.054	15.1	17.519	14.825	16.008	12.792	19.974	13.416	23.235	25.71	19.52	15.952	22.379	17.429	18.731	18.005	18.472	15.786	10.912	22.227	11.463	14.122	17.413	21.478	16.844	16.675	17.015	18.713	18.606	16.145
LTR	ERV1	LTR46-int	6.722	8.454	9.412	9.599	9.828	8.682	10.141	10.499	10.726	9.127	7.687	6.756	11.62	8.181	14.091	15.721	13.415	10.172	18.257	15.501	14.984	13.717	13.298	14.842	10.897	12.646	16.58	11.543	12.392	13.743	9.878	12.904	11.909	11.789	16.656	12.339
LINE	L1	L1P4b	3.228	2.814	4.063	3.383	3.409	3.743	2.726	3.9	4.023	4.958	4.449	4.173	4.636	4.217	6.1	4.477	5.05	4.607	4.623	3.983	4.874	4.876	4.52	4.386	3.56	6.359	5.093	5.503	4.925	4.388	5.783	5.935	5.97	6.012	4.45	5.85
LINE	L1	L1PBa	352.506	313.48	392.639	359.857	334.26	396.805	324.777	330.099	393.209	383.715	362.338	441.622	365.254	343.504	393.499	365.341	374.32	426.02	354.872	391.757	401.655	398.238	428.555	378.057	394.541	418.536	390.36	382.404	473.593	412.299	455.614	442.619	445.544	442.548	401.321	353.181
LINE	L1	L1ME3G	2336.23	2289.14	2948.59	2072.74	2338.82	2539.37	2189.93	2478.43	2669.39	2804.13	3059.37	2902.46	2607.31	2159.56	3234.63	2446.46	2767.2	2800.42	2317.68	2286.5	2941.5	2881.28	2990.77	2856.22	1768.06	2994.17	1859.15	2477.89	2697.24	2551.48	3012.8	3302.03	2750.4	2907.32	2531.56	2612.21
LTR	ERVL	LTR16C	517.766	550.761	587.07	582.812	538.115	580.859	521.683	625.835	588.608	605.267	585.878	538.334	631.984	521.045	703.198	708.473	736.301	628.865	641.061	695.311	700.025	626.014	683.43	608.34	509.696	686.881	515.994	646.266	640.544	644.897	610.274	662.021	644.871	644.699	588.93	627.357
LINE	L1	L1PBb	79.544	66.679	104.539	81.93	73.749	104.405	71.113	73.819	102.663	102.304	91.806	118.124	71.998	78.833	91.618	72.687	74.96	108.066	73.651	84.662	99.546	102.82	105.838	96.397	120.002	107.876	113.058	101.168	137.411	108.242	123.485	111.361	121.009	120.057	111.295	90.61
LTR	ERVL	LTR16A	329.19	334.135	351.922	361.316	373.587	335.643	317.839	367.982	370.298	367.957	367.869	304.165	429.027	338.98	451.944	476.341	451.004	365.819	398.131	427.315	423.966	408.66	410.299	385.068	283.201	440.255	276.783	371.419	372.087	377.957	377.144	424.616	388.364	393.797	378.061	390.974
LTR	ERVL	LTR16B2	173.382	172.633	225.082	195.391	190.995	235.745	156.401	202.597	233.209	238.763	224.553	231.927	200.387	180.639	256.039	233.025	238.683	246.801	205.021	221.797	269.652	257.583	254.532	225.444	230.459	275.277	233.122	235.383	268.913	234.607	251.4	276.215	262.707	267.225	236.168	229.943
DNA	TcMar-Mariner	MARNA	668.423	701.783	759.134	664.089	706.919	726.847	654.649	674.787	782.115	790.427	810.127	769.076	810.3	641.421	857.617	777.45	805.143	759.182	698.059	665.617	904.537	826.892	868.853	884.475	553.739	888.459	570.471	782.604	792.926	821.635	880.697	948.48	803.491	848.404	733.243	722.042
LTR	ERVL	LTR16B1	102.293	104.451	81.18	113.229	106.064	80.876	98.139	116.825	91.449	98.429	78.696	72.907	123.547	95.021	120.846	151.121	137.619	104.129	129.97	133.154	110.265	114.837	100.473	92.695	71.707	112.732	82.391	95.862	91.512	108.222	103.687	132.2	93.839	107.807	98.336	114.48
LTR	ERV1	LTR9A1	93.173	101.424	93.488	111.365	99.126	83.865	89.124	90.83	86.21	89.98	73.89	83.464	135.391	118.369	119.605	154.828	154.785	96.746	136.918	148.846	105.482	108.811	104.443	104.881	92.685	132.981	93.296	109.036	143.426	129.162	110.745	143.42	120.867	125.131	117.338	92.834
DNA	hAT-Charlie	MER58D	191.919	188.235	231.141	180.233	194.27	203.666	181.359	193.691	219.218	226.813	218.189	214.404	235.861	164.249	253.602	219.179	242.408	215.139	213.682	190.335	241.44	288.242	234.069	234.328	148.471	275.882	171.319	205.894	241.266	232.701	278.781	288.761	241.969	248.691	226.713	218.627
DNA	hAT-Charlie	MER58C	901.887	879.035	1077.95	909.117	908.595	1043.13	841.026	853.456	1024.55	1015.91	1009.12	1099.42	990.436	862.975	1110.22	954.185	989.43	1074.47	896.765	942.128	1110.22	1088.99	1169.59	1043.11	936.888	1113.09	925.253	1012.65	1201.9	1032.02	1137.68	1183.78	1120.61	1149.94	1013.53	952.824
DNA	hAT-Charlie	MER58B	1025.72	1086.17	1211.79	1038.88	1122.99	1053.7	990.593	1065.8	1186.98	1184.82	1235.49	1146.39	1266.9	987.659	1431.69	1283.25	1348.03	1163.23	1143.48	1104.91	1365.92	1288.59	1351.79	1224.66	795.949	1339.94	818.356	1075.76	1184.88	1154.79	1327.81	1477.73	1227.47	1217.63	1144.16	1147.21
DNA	hAT-Charlie	MER58A	2137.89	2176.57	2533.63	2158	2310.49	2296.49	2050.66	2206.59	2455.9	2606.23	2597.05	2430.53	2610.58	2056.9	2891.9	2609.66	2726.18	2428.25	2320.92	2209.15	2790.73	2686.62	2743.07	2607.95	1747.2	2835.2	1845.17	2354.49	2537.13	2571.29	2797.26	2926.79	2627.34	2701.09	2462.14	2504.53
LTR	Gypsy	MamGypLTR2c	195.984	189.931	282.377	210.992	202.178	284.813	187.042	204.894	288.563	289.693	253.255	313.136	201.262	205.072	274.513	207.231	212.429	283.261	189.182	225.77	274.829	281.055	290.347	267.262	307.032	297.623	315.852	285.564	370.291	298.049	336.231	316.56	335.68	333.875	310.11	255.379
Satellite	Satellite	HSATI	1.089	1.041	1.526	1.997	1.533	0.949	1.059	1.206	1.126	1.004	1.86	1.173	1.074	0.717	1.204	0.957	1.3	0.547	1.058	1.48	0.932	0.731	1.174	1.119	1.358	1.788	1.419	0.41	1.537	1.042	1.42	0.528	0.895	1.045	1.463	0.974
DNA	hAT-Charlie	Charlie3	34.121	41.729	37.42	44.181	41.359	38.051	36	36.006	39.125	41.176	43.508	40.555	42.565	36.735	46.927	47.649	51.337	43.964	38.859	36.046	45.669	44.609	44.427	43.371	25.467	44.881	25.192	39.455	36.1	40.318	42.698	42.752	36.627	42.712	35.163	42.591
LINE	RTE-X	L5	109.873	107.563	115.709	92.047	124.479	107.054	106.057	106.122	109.766	114.476	121.649	108.148	130.258	107.47	131.914	118.847	127.73	96.234	104.198	96.703	128.623	122.148	128.77	120.444	63.74	130.834	65.747	100.248	100.808	114.466	118.425	152.746	118.613	116.403	103.881	111.877
LINE	L2	L2	13827.1	13955	15124.1	15476	14320	14573.2	13169.6	14965.4	15130.2	15390.8	14745.3	14561.4	15689.9	13490	16942.9	17267.6	17484.8	15795.4	15872.9	16252.8	16959.9	16385.7	16491.2	14883.9	12087.1	16187.8	13276.8	15112.3	15984.7	15467.9	15733.4	16702	16019.7	15791.6	14995.7	14518.9
DNA	hAT-Charlie	Charlie7	1430.82	1261.86	1585.3	1443.77	1357.02	1598.99	1306.47	1322.74	1597.92	1571.18	1455.57	1819.09	1416.65	1398.88	1503.07	1381.37	1395.7	1679.16	1372.31	1516.68	1597.44	1602.47	1652.27	1540.27	1567.95	1612.15	1499.63	1457.11	1929.72	1624.05	1804.04	1735.82	1745.09	1739	1591.08	1319.31
DNA	hAT-Charlie	Charlie4	13.972	18.06	20.564	12.343	14.546	15.504	17.007	17.607	12.831	13.982	17.728	24.259	16.801	13.064	22.436	15.362	17.73	11.729	15.002	17.296	15.728	16.082	21.817	15.693	9.262	14.419	13.183	14.736	14.044	17.57	19.058	21.501	16.983	16.099	12.548	12.14
DNA	hAT-Charlie	Charlie5	252.705	249.063	280.266	237.577	248.574	265.751	252.014	239.299	273.062	286.473	338.351	267.505	308.171	241.688	351.305	296.809	320.029	292.887	283.387	262.582	316.934	318.497	322.512	340.078	180.827	345.834	190.649	267.009	302.813	304.46	385.779	454.267	283.803	311.128	271.113	294.337
LTR	ERV1	MER39B	73.955	80.06	86.474	85.331	78.111	76.737	71.363	77.434	83.289	83.662	88.52	78.239	90.085	85.945	105.373	115.519	103.248	88.953	97.197	100.242	117.149	108.343	105.761	96.522	79.57	111.077	81.25	88.957	92.941	97.567	112.474	113.161	104.542	107.559	88.567	108.807
DNA	hAT-Charlie	Charlie8	391.417	404.584	470.912	418.617	450.47	434.999	394.334	417.634	467.034	472.018	503.366	418.904	482.477	394.281	569.26	529.195	541.824	487.503	467.742	466.941	554.251	495.585	529.108	488.114	359.479	528.752	371.009	448.901	469.77	471.484	536.059	606.176	501.336	501.48	462.988	491.983
LINE	L1	L1MC5	3251.89	3022.99	3638.96	3106.82	3211.16	3441.79	3047.58	3059.91	3578.55	3604.97	3637.74	3804.27	3595.02	2967.99	3922.51	3439.57	3643.56	3613.77	3353.13	3294.61	3825.83	3781.25	3975.37	3687.13	2710.45	3915.71	2784.12	3245.76	3838.64	3496.63	3989.37	4256.84	3695.07	3798.1	3433.68	3293.51
LTR	ERV1	MER101-int	308.158	279.145	395.674	307.158	309.251	375.292	292.429	288.271	371.521	380.116	354.952	411.58	336.706	305.341	391.069	336.792	336.814	390.298	322.859	345.48	377.288	406.25	396.65	408.843	387.634	428.816	383.107	384.691	493.23	408.087	473.123	470.436	461.876	456.264	443.042	354.725
DNA	TcMar-Mariner	HSMAR1	104.289	105.008	144.392	111.594	116.473	141.812	113.792	117.126	141.394	142.2	144.749	156.138	127.731	121.487	154.539	130.866	139.854	153.937	114.047	124.189	155.034	165.094	157.079	157.698	126.234	145.094	113.504	142.008	151.329	135.675	144.497	157.26	142.065	150.828	129.305	127.424
LTR	ERVL	LTR42	41.288	36.775	35.492	36.699	36.38	42.083	47.526	43	37.432	42.613	40.001	36.574	48.303	43.117	48.789	46.417	50.166	37.635	46.704	43.022	50.993	44.341	39.205	38.858	30.049	41.647	33.105	39.011	43.692	32.739	37.491	41.175	38.959	41.867	34.382	42.03
LTR	ERVL	LTR41	156.683	179.65	178.49	176.511	176.554	162.124	160.604	183.453	175.019	164.967	180.119	150.976	210.833	164.704	197.58	222.669	230.021	166.155	186.064	189.876	193.392	186.453	199.69	168.852	117.645	203.836	115.997	171.048	174.572	164.72	178.669	200.479	175.37	189.125	166.709	174.51
DNA	TcMar-Mariner	HSMAR2	197.501	204.581	252.076	216.743	222.146	235.888	187.905	207.104	248.132	253.428	259.323	245.725	240.138	221.322	285.914	278.123	270.211	259.517	225.404	227.301	284.624	274.056	288.29	280.665	194.55	279.875	214.287	249.963	260.412	271.754	286.613	317.413	273.814	282.019	256.876	246.66
LTR	ERV1	LTR46	26.527	20.514	29.377	26.723	24.889	24.045	21.043	29.876	25.706	28.804	26.101	26.973	34.212	29.935	42.117	40.187	38.005	37.252	32.373	32.426	34.853	35.277	34.448	34.344	25.059	30.276	23.5	30.074	29.363	27.107	26.002	39.74	28.425	29.04	26.156	32.25
LTR	ERV1	LTR45	13.706	15.432	18.186	18.27	14.335	12.125	12.27	12.863	15.907	15.7	13.031	13.764	18.201	15.166	18.697	25.954	20.208	15.638	16.209	16.007	18.007	25.195	15.119	14.565	12.947	18.002	13.876	16.842	15.778	19.692	23.328	18.983	15.753	18.837	21.021	17.853
LTR	ERV1	LTR44	33.609	27.078	34.792	28.343	28.017	39.049	27.205	29.409	40.083	40.515	37.538	43.291	31.841	26.302	35.785	24.709	29.334	35.894	24.697	30.063	36.176	37.093	38.708	35.932	40.287	45.161	40.51	41.328	52.685	45.999	48.98	47.987	42.875	48.541	43.8	34.093
LTR	ERV1	LTR49	89.194	102.226	100.196	100.938	96.71	87.398	81.977	98.133	99.75	108.547	105.117	104.522	110.749	94.881	135.355	120.213	122.249	99.242	90.526	101.487	119.027	112.324	115.006	111.158	66.479	125.841	71.55	107.516	104.191	98.673	99.977	116.583	106.145	110.066	100.749	108.901
LTR	ERV1	LTR48	152.879	154.41	194.295	162.836	153.037	201.298	141.042	158.531	201.621	203.669	180.35	210.37	162.618	149.264	191.682	160.16	176.833	199.459	144.702	161.907	211.613	199.289	203.274	191.108	172.808	186.777	171.204	177.52	210.025	183.753	200.629	205.112	200.499	199.797	186.444	159.227
SINE	Alu	AluYb9	73.093	78.417	112.587	82.669	76.764	110.422	79.532	97.972	113.329	112.333	124.142	155.56	100.842	72.075	115.725	86.207	86.183	119.463	82.767	92.62	107.053	109.802	123.339	132.206	96.846	118.066	94.024	96.238	119.274	112.041	130.357	147.879	118.144	120.773	106.068	95.05
SINE	Alu	AluYb8	167.803	160.617	215.979	154.658	166.089	207.86	154.593	183.474	208.222	216.569	222.735	245.913	203.075	109.239	260.082	190.145	196.293	223.831	163.132	187.932	235.672	218.545	247.082	219.568	163.048	269.659	170.233	198.062	241.308	248.091	281.631	327.905	239.277	262.61	220.632	195.359
LTR	ERV1	LTR38C	14.67	13.355	18.57	15.062	14.757	19.231	13.046	13.627	17.558	15.945	15.228	18.066	15.751	15.091	19.242	17.151	18.445	19.548	15.26	15.058	19.147	21.309	18.229	16.77	20.765	23.333	19.427	21.353	26.657	20.498	25.931	20.92	24.86	24.97	20.271	18.031
LTR	ERV1	LTR38B	16.178	16.199	20.873	17.617	15.866	16.791	12.875	18.406	15.994	17.171	18.422	12.768	21.554	16.596	19.599	26.249	19.716	18.994	25.048	20.991	20.514	24.758	21.757	15.061	12.108	19.318	14.424	19.311	14.372	18.763	16.772	20.491	17.359	16.947	18.459	25.182
DNA	TcMar-Tigger	Tigger4a	1416.46	1291.64	1492.62	1448.12	1386.2	1441.77	1309.3	1326.26	1493.2	1488.73	1375.3	1628.77	1468.34	1320.38	1457.46	1447.81	1436.8	1515.02	1343.24	1480	1505.16	1492.07	1583.97	1421.93	1490.58	1574.76	1413.07	1457.27	1817.32	1594.32	1771.11	1703.26	1680.82	1666.14	1544.42	1281.82
LTR	ERV1	LTR26B	13.839	14.414	12.31	12.831	14.616	13.119	11.493	13.506	13.506	15.045	13.031	11.7	12.601	10.211	19.943	14.871	15.823	17.843	19.14	15.6	20.742	17.154	16.65	15.59	7.967	15.381	13.414	13.233	14.044	15.618	14.58	16.658	11.979	12.704	15.23	14.758
LTR	ERV1	LTR26C	57.296	59.403	61.222	65.221	62.747	54.721	47.279	58.878	58.395	62.481	57.221	56.17	52.967	49.287	55.173	54.095	60.893	56.962	44.579	52.068	58.527	62.2	54.036	47.784	44.817	56.906	41.221	53.957	58.439	55.122	58.442	58.452	56.176	60.493	45.992	48.937
LTR	ERV1	LTR26D	13.861	11.305	16.437	14.528	14.405	15.074	15.79	13.801	16.633	14.991	18.687	12.904	10.501	12.388	15.754	16.718	17.952	13.867	11.064	13.339	14.816	12.955	17.543	13.163	6.474	16.895	9.636	13.533	12.715	14.712	17.183	19.693	13.537	15.15	13.049	16.067
LTR	ERV1	LTR26E	7.651	14.838	9.209	10.227	11.126	10.27	10.095	12.863	10.38	8.449	10.606	8.889	14.876	14.14	14.196	16.017	16.522	13.867	12.501	17.07	13.486	15.189	12.918	8.889	8.465	14.419	10.407	9.524	12.715	16.269	10.761	14.527	15.862	11.682	13.943	14.481
LTR	ERVK	MER9a2	55.037	44.921	37.145	54.303	51.851	40.093	50.064	54.703	38.986	38.309	40.62	39.755	63.786	49.073	44.752	59.997	61.817	43.766	59.874	61.132	40.592	45.509	39.334	43.602	32.675	45.294	32.772	38.521	39.398	45.727	47.994	45.004	42.524	43.202	43.813	37.833
LTR	ERV1	HERV15-int	4.086	3.591	3.505	3.495	4.762	3.683	3.125	3.348	4.449	4.3	4.385	4.069	5.899	2.809	7.112	6.214	7.435	4.423	4.747	4.548	5.913	4.777	5.708	4.38	3.48	5.891	4.979	3.29	4.651	5.063	6.322	7.11	5.444	4.059	5.299	6.679
LINE	L1	L1MB8	2778.18	2578.26	3171.13	2688.54	2738.68	3016.54	2617.4	2637.35	3123.31	3084.79	3178.96	3291.65	3032.12	2541.81	3416.39	2925.18	3142.4	3189.44	2901.18	2933	3380.28	3268.8	3494.46	3260.65	2463.61	3452.82	2504.35	2897.78	3406.93	3153.85	3536.96	3749.03	3339.29	3431.95	3017.76	2859.59
DNA	hAT-Charlie	Charlie14a	96.554	93.799	102.819	70.866	92.23	75.658	86.782	91.651	99.046	89.536	109.663	78.069	103.366	92.347	126.007	102.851	111.168	97.738	95.053	93.857	115.394	122.124	129.897	114.235	69.84	118.303	70.683	104.509	107.604	99.309	107.787	120.578	98.454	114.995	116.234	105.777
LINE	L1	L1MB1	507.203	442.9	596.252	486.95	492.163	562.719	461.104	479.776	586.659	565.616	590.928	635.471	563.905	447.093	662.169	567.777	576.764	605.397	533.011	549.953	654.228	604.319	678.028	622.033	546.767	729.937	550.783	631.794	727.898	695.85	773.377	789.175	706.405	738.113	651.429	628.689
LINE	L1	L1MB3	3451.91	3140.34	3906.28	3342.78	3355.58	3776.79	3180.52	3312.82	3855.6	3862.2	3837.85	4194.56	3713.55	3101.84	4101.63	3555.45	3740.96	3973.28	3465.22	3640.42	4057.77	3989.79	4240.4	3915.06	3351.86	4323.94	3417.57	3675.55	4500.52	4026.48	4616.58	4674.06	4234.12	4350.57	3930.23	3625.7
LINE	L1	L1MB2	2737.55	2421.62	4100.27	2623.77	2621.01	3559.28	2440.37	2751.1	3634.1	3782.6	3688.98	4082.04	2721.24	2627.83	3838.87	2631.94	2828.31	3803.36	2563.84	2841.65	3627.47	3681.01	3837.21	3581.66	3935.68	4191.94	3776.79	3835.24	4783.48	4095.74	4777.63	4443.65	4480.38	4569.55	4035.44	3551.79
LINE	L1	L1MB5	1728.9	1575.96	1976.64	1707.58	1738.98	1896.59	1608.2	1655.14	1960.21	1952.63	1968.02	2113.67	1896.94	1576.42	2106.55	1831.23	1957.13	2038.51	1768.76	1828.2	2100.17	2064.55	2151.99	1964.99	1600.56	2172.59	1641.22	1849.13	2198.77	2004.52	2319.46	2415.33	2104.82	2168.63	1949.83	1792.95
LINE	L1	L1MB4	2041.2	1825.21	2311.08	1975.59	2000.76	2217.85	1855.64	1931.6	2249.2	2251.39	2295.18	2460.36	2196.66	1874.89	2466.34	2138.16	2255.14	2353.73	2099.68	2165.27	2383.36	2314.8	2517.2	2354.01	1937.93	2555.13	1946.24	2166.28	2584.7	2383.42	2703.21	2825.92	2503.37	2584.3	2302.61	2111.01
SINE	Alu	AluJr4	3927.87	3623.73	4236.73	3744.48	3703.25	4118.08	3701.91	3803.51	4177.76	4224.56	4196.73	4597.25	4227.82	3145.98	4581.56	4110.55	4095.46	4263.88	3852.97	4103.58	4470.16	4301.31	4671.52	4107.32	3464.35	4529.83	3427.74	3779.86	4681.27	4318.25	4774.14	4855.55	4488.66	4553.51	4178.25	3569.05
LINE	L1	L1P4a	126.056	117.104	151.119	135.538	124.475	155.371	118.409	119.576	153.278	144.572	137.869	170.474	126.056	128.942	142.683	128.232	124.092	160.906	131.886	143.297	152.071	146.953	163.127	141.148	159.861	150.23	154.422	140.991	180.188	159.044	170.602	163.56	167.642	163.132	154.973	125.198
DNA	hAT-Tip100	MamRep4096	177.053	155.615	217.981	145.455	173.113	149.08	162.532	185.288	164.194	195.378	208.028	186.424	183.761	144.946	230.407	159.437	218.004	187.162	160.665	147.944	183.424	197.716	200.271	174.486	82.604	185.06	108.154	153.91	160.326	146.792	192.602	204.41	171.425	175.487	159.363	170.126
DNA	DNA	MER135	83.83	83.434	97.783	71.964	94.443	67.98	64.3	86.345	91.843	104.009	110.004	88.779	129.683	88.292	125.578	134.259	138.978	110.669	75.008	101.335	130.609	103.73	119.994	115.696	75.89	137.376	74.238	124.508	109.23	101.346	124.346	127.841	109.776	114.337	89.448	133.538
LTR	ERVL-MaLR	THE1-int	63.103	61.44	69.73	74.829	65.514	75.916	60.931	72.17	77.055	79.441	83.219	80.6	71.687	64.279	81.737	80.452	77.87	81.198	71.824	80.924	94.682	76.081	84.353	84.973	63.433	78.852	62.977	81.201	81.022	79.134	74.502	76.437	84.443	84.161	80.686	68.939
LTR	ERV1	HERVS71-int	14.545	17.453	20.07	22.024	22.194	20.457	19.457	19.898	23.949	18.943	18.014	17.54	25.182	25.923	34.147	31.41	37.969	24.254	36.258	27.904	32.956	22.411	28.175	23.277	15.99	25.634	20.461	22.806	23.286	27.704	25.283	31.691	28.169	24.49	29.494	32.168
SINE	MIR	MIR	30928.1	30610.4	34132.4	30323.9	32159.2	31344	29171.5	31916.8	33200.2	35056.5	35373.3	32467.7	36037.6	27716.1	38647.3	36374.9	37720.2	33211.8	32431.4	32127	37415.9	35759.7	37131.6	34056.2	22702.4	37844	24243.2	30785.3	34007.8	33594.8	35527.2	38755.6	34045.6	35457.7	31514.6	32342.8
LTR	ERVK	HERVK11-int	23.764	26.669	36.623	36.152	33.862	29.49	27.993	30.148	39.147	33.653	29.191	25.163	50.124	47.194	83.501	60.468	77.121	49.997	65.51	45.752	72.335	45.671	51.582	42.79	27.731	51.983	31.547	52.912	45.959	52.201	52.527	75.452	50.727	51.542	47.207	55.734
Satellite	acro	ACRO1	1.403	1.581	3.573	2.77	3.02	3.546	0.944	3.65	4.137	4.906	1.843	2.651	2.199	2.739	6.653	4.778	3.246	4.714	3.705	3.025	5.637	6.194	3.181	4.408	3.472	3.047	7.126	17.069	4.428	3.785	3.884	1.413	4.324	3.463	3.305	13.414
LTR	LTR	LTR90A	69.741	70.326	78.256	52.669	64.235	65.946	72.084	71.505	73.623	62.913	68.451	63.761	71.96	43.722	71.67	70.806	69.304	64.038	47.774	58.891	76.427	65.748	71.935	65.885	37.26	66.93	42.037	56.611	53.238	63.21	53.296	80.67	58.783	59.913	46.181	57.549
LTR	LTR	LTR90B	66.532	73.937	79.457	67.78	68.584	73.944	65.853	72.999	74.435	69.339	74.548	60.563	89.606	65.168	84.342	87.542	107.522	70.572	86.216	74.339	87.073	97.029	76.551	83.695	60.951	80.398	67.069	69.372	76.287	85.219	83.73	101.498	81.388	74.911	75.076	70.459
LTR	ERV1	MER65C	266.299	382.378	241.512	283.835	323.969	236.989	281.82	214.578	257.782	277.115	255.727	219.118	304.688	272.172	256.826	280.9	240.393	204.304	223.604	182.873	242.865	224.113	248.729	232.663	147.655	243.563	223.14	211.103	169.801	212.583	195.72	315.292	237.4	239.74	198.242	168.391
LTR	ERV1	MER65B	152.6	144.529	151.271	159.942	175.931	167.783	111.614	150.194	155.936	149.636	176.039	160.948	102.859	65.114	99.998	107.515	70.451	108.81	79.24	80.283	105.37	136.333	136.226	109.934	173.021	106.059	175.031	87.489	110.885	164.126	167.574	121.502	106.733	161.291	157.367	91.211
LTR	ERV1	MER65A	441.239	398.176	559.698	462.608	436.098	548.614	407.078	403.425	541.753	538.035	520.017	620.079	431.227	443.865	503.976	436.027	465.547	563.572	419.18	480.221	544.318	566.361	584.466	540.941	417.495	447.958	420.684	394.376	502.803	437.64	484.678	461.391	474.054	464.578	413.133	362.291
LTR	ERVK	HERVK3-int	36.569	39.746	39.606	43.483	43.329	37.749	35.986	37.556	39.313	45.557	40.829	34.103	54.331	46.415	58.621	66.325	54.435	45.164	48.589	47.746	47.928	59.159	46.392	50.991	32.706	57.349	37.912	45.864	46.906	50.018	55.567	62.364	50.897	47.699	45.85	46.672
LINE	L1	L1ME2z	1619.63	1500.64	1892.58	1593.97	1594.24	1800.34	1520.81	1525.76	1864.96	1851.38	1851.85	2004.89	1760.29	1581.97	1933.3	1671.77	1770.89	1922.32	1684.65	1695.08	1908.88	1904.76	2037.82	1876.61	1586.43	1961.18	1603.35	1718.43	2079.78	1872.91	2126.78	2149.36	1991.45	1997.42	1868.32	1653.7
LINE	L1	L1PA11	940.321	810.003	1074.57	964.858	897.881	1067.6	857.382	857.63	1069.51	1031.44	972.665	1180.04	919.294	896.763	1052.02	924.754	953.995	1122.07	890.705	1025.64	1062.24	1053.8	1120.56	1007.81	1118.36	1165.7	1099.02	1037.72	1359.18	1165.14	1294.67	1258.77	1229.4	1283.81	1126.34	931.727
DNA	TcMar-Tigger	Tigger19a	968.192	954.48	1104.05	917.255	1012.22	965.578	904.645	987.752	1041.72	1083.12	1181.16	1035.49	1163.55	832.679	1213.84	1107.23	1155.29	997.506	977.287	932.58	1161.44	1107.2	1154.89	1073.65	661.453	1249.13	677.805	957.292	1029.88	1049.51	1147.81	1273.05	1114.42	1145.9	966.748	990.413
LTR	ERVL	LTR91	19.294	27.557	27.628	19.525	26	22.362	22.132	18.089	24.011	28.21	31.062	30.109	25.814	25.527	42.587	38.23	28.596	36.088	30.175	28.149	42.169	36.855	31.577	36.411	17.927	27.091	19.658	29.573	26.441	25.888	29.16	24.212	21.742	27.38	29.494	30.945
DNA	hAT-Charlie	Charlie1a	845.13	824.833	964.133	794.514	848.237	900.599	813.682	815.465	936.674	970.503	1027.55	971.193	982.778	767.343	1100.39	995.038	983.41	977.38	900.635	877.442	1077.55	1045.98	1095.23	1014.61	757.957	1196.59	781.821	1000.21	1111.32	1045.23	1225.37	1327.04	1078.71	1152.37	1011.66	961.227
DNA	hAT-Charlie	Charlie1b	1342.37	1175.2	1576.81	1349.14	1290.93	1576.99	1254.44	1244.74	1574.92	1551.44	1486	1793.89	1323.08	1251.29	1475.89	1282.71	1329.99	1629.97	1252.79	1365.93	1523.67	1594.33	1651.41	1477.81	1687.29	1715.06	1601.77	1583.83	2017.91	1706.08	1916.88	1838.38	1885.16	1856.94	1688.92	1410.36
LTR	ERV1	PRIMA41-int	27.483	26.546	25.826	31.058	29.946	28.363	26.642	30.179	28.282	30.946	23.427	25.146	38.099	30.031	32.319	35.559	32.629	30.459	35.746	34.54	34.191	37.628	28.412	28.877	24.439	36.569	28.553	31.617	34.676	36.302	42.057	45.594	31.934	36.478	36.301	36.621
Satellite	centr	SST1	14.704	21.198	16.017	20.083	19.465	14.113	17.939	18.411	15.007	15.618	12.879	15.829	20.564	28.905	22.228	28.97	27.071	15.438	31.038	28.352	20.173	18.495	17.511	15.283	19.52	20.973	20.121	23.659	18.898	20.032	16.454	20.338	19.116	18.618	22.094	28.802
LTR	ERVL	MER54A	85.693	93.948	94.099	90.839	88.353	91.833	81.074	91.758	99.647	94.742	98.791	89.926	103.606	86.891	120.073	121.773	120.486	107.996	100.585	110.695	108.347	108.287	105.64	104.345	87.509	121.18	92.2	108.268	112.813	117.813	107.753	121.901	115.847	116.09	103.819	101.879
DNA	hAT-Charlie	MER103C	3712.74	3440.46	3574.18	3905.04	3607.68	3411.34	3422.81	3485.63	3485.53	3509.49	3452.23	3751.44	3835.54	3517.58	3523.05	3845.4	3942.47	3584.33	3693.48	3893.32	3648.84	3647.97	3783.53	3477.86	5778.8	5869.42	5628.24	5490.79	6944.93	5902.53	6443.49	6196.05	6252.79	6404.21	5797.16	4806.9
LTR	ERV1	MER51-int	47.426	48.141	46.289	42.464	49.399	42.365	43.256	46.005	46.432	50.086	53.055	49.459	46.704	42.156	48.462	51.008	52.839	41.923	49.876	42.883	45.009	51.007	47.13	51.621	26.132	46.486	35.105	34.204	38.118	51.156	49.895	50.998	40.19	44.036	47.351	44.765
LTR	ERV1	MER67C	189.865	165.818	226.621	191.155	187.622	226.974	180.261	168.981	239.456	223.534	211.086	258.725	200.825	189.62	222.021	203.73	199.995	257.314	206.594	209.588	233.993	242.489	245.621	225.2	242.012	246.11	243.486	227.626	268.36	247.318	262.439	248.782	255.056	260.996	245.941	203.744
SINE	Alu	AluJo	12028.1	11278.6	12463.4	11233.1	11568.6	12024.9	11274.2	11902	12136.5	12423.3	12562.9	13082.6	13363.9	9212.53	13859.6	12655	12500.5	12455	11883.6	12535.3	13287.1	12671.4	13773.4	12180.2	10160.1	13958.5	10182.5	11491.3	13974.4	13182.8	14530.3	14887.2	13351.4	13909.9	12591.2	10935.2
Other	Other	SVA_C	44.194	43.063	40.48	42.004	45.117	40.475	43.072	45.769	38.534	41.721	43.022	36.659	53.454	37.386	52.483	50.141	53.95	40.634	50.548	48.163	43.129	48.943	42.766	35.18	26.302	42.195	30.757	35.237	35.058	38.296	38.475	43.376	37.405	38.185	32.175	37.336
LTR	ERV1	LTR1D1	18.351	19.059	16.849	18.734	18.879	17.534	17.873	22.607	18.277	16.622	16.011	15.254	20.296	16.069	21.766	28.268	24.072	19.301	22.081	26.787	23.372	20.523	22.451	15.707	10.97	23.713	14.187	17.237	16.691	19.535	20.984	21.336	19.25	18.046	17.384	23.342
LTR	Gypsy	MamGypLTR3a	278.392	239.773	370.221	292.332	261.589	376.2	258.497	275.792	384.44	362.411	351	414.722	290.138	285.952	364.041	301.749	295.909	397.228	282.037	320.619	378.775	384.574	388.912	355.865	367.109	369.543	349.623	330.296	424.48	357.823	400.178	378.471	385.253	386.839	356.448	308.929
LTR	ERVL	ERV3-16A3_I-int	243.374	256.746	248.094	254.176	273.422	243.994	220.158	263.697	257.445	271.716	248.947	209.216	283.168	270.433	330.617	342.593	343.06	265.246	277.528	292.948	311.364	291.624	299.218	270.881	186.837	319.321	224.796	270.169	283.39	275.774	276.29	313.599	292.899	280.477	265.769	271.004
LTR	ERV1	MER34A1	55.198	58.944	60.78	57.566	58.009	58.809	52.86	54.059	60.701	55.997	68.968	64.075	64.814	43.494	69.521	63.422	62.123	56.621	59.4	54.87	66.495	60.724	58.007	64.299	39.15	68.887	50.003	59.941	64.749	68.665	71.535	75.743	68.918	74.548	64.351	56.39
DNA	TcMar-Tigger	Tigger16a	441.693	449.489	513.971	488.294	478.665	446.538	434.697	467.902	484.373	483.395	487.716	462.721	552.828	425.298	582.525	575.114	559.814	496.385	503.905	507.512	567.567	521.725	560.623	552.417	379.978	589.107	399.148	497.467	529.626	523.658	518.261	645.36	526.727	532.647	492.474	465.01
LTR	ERVL-MaLR	THE1B-int	221.213	234.324	268.517	259.761	248.578	271.022	224.402	264.937	279.092	276.903	271.195	265.078	282.672	270.13	332.735	330.672	317.515	312.303	295.69	289.016	331.129	301.541	314.41	287.937	255.178	307.625	276.762	296.717	302.255	288.864	305.119	304.534	294.693	293.528	289.252	293.995
DNA	TcMar-Tigger	Tigger9a	417.68	353.71	331.98	431.83	407.198	337.391	374.225	363.811	342.16	321.22	371.304	359.138	394.327	404.002	370.487	415.559	379.277	353.598	378.713	422.389	362.063	339.419	353.544	329.08	301.925	369.243	290.672	344.431	432.812	363.732	403.195	444.081	372.31	385.275	362.058	321.724
DNA	TcMar-Tigger	Tigger9b	155.019	167.037	190.39	162.199	163.87	175.715	152.518	157.897	193.29	194.445	195.158	178.591	176.411	149.406	208.259	191.498	191.404	179.637	167.258	152.884	198.307	197.811	203.817	178.673	133.256	200.821	138.532	180.848	186.384	171.117	196.204	213.069	182.795	190.562	167.956	177.575
LTR	ERV1	MER57A-int	102.323	104.552	117.85	107.929	101.619	119.02	106.311	111.34	119.995	128.359	109.094	113.976	121.186	97.265	129.795	131.158	124.073	117.592	120.139	117.356	137.182	136.863	135.214	130.993	98.902	146.065	97.984	111.582	126.851	123.578	141.166	152.983	126.282	132.361	123.449	124.022
DNA	hAT-Charlie	Charlie18a	793.451	705.956	939.317	835.318	794.633	900.442	744.959	789.957	904.923	944.856	901.099	1026.24	860.127	761.032	963.055	853.634	855.196	963.051	787.199	857.503	964.181	911.954	972.985	901.75	696.684	864.847	702.795	765.306	945.433	824.731	951.983	970.091	848.438	866.227	808.172	722.509
LTR	ERVL	LTR16D	631.055	535.028	755.753	661.416	583.595	780.93	578.351	571.211	755.79	750.633	670.855	875.319	586.505	625.405	673.205	593.083	591.466	801.702	563.203	681.839	723.136	726.714	773.404	683.613	838.824	739.751	777.652	699.982	939.505	765.827	849.541	748.647	840.958	826.591	756.927	616.215
SINE	Alu	AluSq10	445.383	431.947	506.8	378.948	425.035	428.214	412.47	432.298	456.856	493.88	510.839	506.819	532.533	264.062	624.702	493.025	472.519	490.623	429.107	467.043	531.097	484.38	564.016	490.273	306.747	616.47	328.737	406.721	491.905	558.266	618.308	681.268	505.63	579.197	516.952	416.903
SINE	Alu	AluJr	13956.4	13300.2	14638.4	13445.4	13570.3	14144.2	13115.1	13790.3	14273.4	14718.7	14602	15498.5	15155.3	11004.1	16029.9	14564.9	14395.6	14829.4	13708.3	14605.7	15433.7	14788.2	16178.3	14285.9	11318.8	15355.2	11279.7	12779.4	15221.3	14569.4	15828.8	16156.4	14703.4	15058	13739.7	12135.1
DNA	hAT-Charlie	Charlie10	201.877	172.791	211.933	188.428	180.093	192.526	185.212	178.995	219.317	213.24	212.669	241.857	196.887	174.236	218.238	197.21	210.591	222.327	176.434	190.257	229.567	232.617	234.984	205.501	178.201	240.258	179.401	198.062	221.989	217.716	227.402	247.797	219.411	231.397	191.214	189.749
DNA	hAT-Charlie	Charlie11	10.715	7.23	12.148	10.35	11.872	13.809	11.035	11.932	12.203	11.361	10.766	11.953	14.507	12.566	16.072	16.06	17.308	12.346	10.618	11.245	14.576	13.966	17.224	15.709	9.75	13.798	9.494	10.922	14.92	10.32	13.977	21.103	15.804	13.142	15.241	13.53
DNA	hAT-Charlie	Charlie12	5.132	8.285	7.434	11.237	8.312	10.223	6.257	9.923	8.747	12.896	10.909	10.028	14.101	19.692	15.491	18.519	10.295	10.655	19.214	10.465	10.941	11.258	15.584	16.176	6.488	15.131	8.128	11.858	11.889	12.659	13.033	12.618	11.814	12.391	13.422	7.957
LINE	L1	L1MEg1	160.3	153.895	201.834	174.158	160.743	186.722	142.549	168.228	201.047	209.122	190.915	201.302	177.527	153.583	214.621	180.976	191.774	208.069	163.271	177.158	211.769	195.248	233.241	209.623	206.158	249.879	207.711	216.912	249.018	230.289	255.8	268.758	229.981	250.524	225.027	203.744
LINE	L1	L1MEg2	200.469	203.179	283.539	224.365	212.656	278.034	198.025	197.773	290.667	273.975	265.634	315.179	210.341	221.435	263.504	228.325	219.655	293.778	212.09	222.687	269.68	277.92	288.86	261.355	272.45	287.73	266.469	263.903	334.191	285.196	321.409	301.808	293.822	305.351	283.144	243.689
DNA	hAT-Charlie	Charlie17	92.978	93.905	108.414	89.781	93.987	100.629	92.994	94.666	104.299	114.884	118.564	103.662	125.57	102.858	144.249	138.012	146.079	103.753	111.865	128.195	131.065	123.967	132.768	134.364	77.434	155.553	82.102	116.538	117.682	116.71	128.095	152.538	118.349	123.756	106.715	108.306
LTR	ERV1	MER110A	418.69	365.317	550.089	446.076	400.703	565.357	388.883	381.075	552.893	540.614	473.442	643.61	393.572	422.23	479.398	393.68	396.608	584.577	388.368	459.56	518.911	542.464	558.233	504.633	635.022	553.377	594.013	521.907	718.395	579.206	644.561	584.226	631.05	623.245	586.583	453.733
LTR	ERV1	HERVE-int	28.951	27.931	30.09	31.035	39.706	23.448	30.105	32.338	32.651	27.246	26.391	22.551	40.32	35.469	42.4	50.219	53.805	28.789	41.132	41.309	39.801	35.795	33.751	35.55	27.267	42.609	31.289	34.951	33.885	40.94	35.944	42.934	40.074	36.779	33.706	35.116
LTR	ERVL-MaLR	MLT1L	1459.33	1512.42	1717.44	1525.36	1559.2	1661.17	1419.57	1568.63	1730.95	1765.73	1749.41	1677.76	1686.1	1506.08	1920.99	1831.41	1888.99	1751.69	1591.79	1673.02	1929.99	1854.43	1860.46	1774.71	1389.75	1887.11	1407.12	1672.14	1781.36	1685.23	1764.47	1857.3	1738.64	1903.12	1681.7	1706.04
LTR	ERVL-MaLR	MLT1H1-int	18.402	33.627	30.196	19.797	26.531	21.089	20.57	28.472	27.891	34.821	27.052	27.696	28.813	35.488	40.433	34.081	42.964	27.433	37.977	36.429	42.697	34.91	34.448	38.575	18.364	31.972	19.63	33.889	24.992	34.656	33.224	39.685	32.898	28.368	32.175	39.711
LTR	ERV1	HUERS-P2-int	9.388	9.839	13.743	10.345	9.961	12.582	8.602	9.594	13.754	12.4	10.49	13.386	13.789	9.455	14.622	12.95	11.376	13.087	13.018	12.612	12.549	13.696	13.565	12.714	12.608	15.903	13.8	13.682	16.747	14.159	16.823	18.008	15.363	18.269	15.911	14.047
LTR	ERVL-MaLR	MLT1E3-int	6.487	7.377	8.079	4.812	8.327	8.498	6.64	7.839	8.667	10.548	6.818	6.452	11.813	5.631	11.062	9.049	10.867	10.526	7.63	10.276	8.719	9.046	9.904	8.616	4.482	10.356	3.643	8.12	7.932	6.493	11.404	12.494	9.107	12.321	8.848	7.141
DNA	TcMar-Tc2	Kanga1	101.068	91.111	114.646	100.225	107.322	100.019	106.955	89.458	112.348	113.286	125.211	113.555	116.7	83.542	125.777	106.367	118.285	108.81	97.345	95.452	113.141	117.692	131.006	120.564	82.572	119.167	78.527	108.268	111.594	112.273	129.231	164.82	119.039	121.864	97.404	112.959
LTR	Gypsy	MamGyp-int	21.1	22.53	22.482	27.196	23.942	24.918	21.966	23.946	22.028	24.881	25.325	18.066	23.814	18.823	24.372	24.05	25.328	19.548	23.463	20.639	24.91	22.687	21.53	21.1	21.341	23.221	20.814	24.704	17.462	22.554	21.87	19.923	28.305	21.591	19.075	16.322
LTR	ERVK	LTR22E	32.13	26.554	34.699	31.125	35.478	37.088	31.934	36.002	31.075	35.898	32.817	28.452	40.85	33.181	40.509	38.495	40.035	34.621	32.299	38.513	37.86	38.636	36.968	27.018	18.947	39.773	21.661	35.796	33.365	33.538	33.986	33.165	42.023	33.336	29.821	38.492
LTR	ERVL	MER76-int	10.793	9.892	13.756	13.714	12.414	13.804	10.872	12.059	14.507	13.901	12.29	12.808	17.209	16.267	22.794	19.641	15.145	16.262	16.477	12.661	22.287	21.294	22.115	14.587	9.959	15.439	9.636	20.495	14.352	16.693	16.547	19.8	17.229	14.359	15.015	13.621
LTR	ERVL	ERVL-B4-int	258.819	250.879	305.043	278.64	289.472	300.118	244.933	282.08	318.507	323.143	309.779	310.312	294.88	264.568	334.677	329.413	321.729	317.071	278.566	295.446	335.478	336.406	344.393	310.366	278.267	357.566	290.264	302.63	365.496	334.603	349.545	366.178	345.322	352.094	342.308	305.681
LTR	ERVK	LTR22B	16.149	16.072	16.501	14.359	18.494	15.586	14.825	14.471	14.53	15.053	19.422	11.965	21.121	12.49	20.325	21.522	22.617	18.591	17.165	15.539	20.825	18.641	21.138	19.581	8.828	20.735	10.565	13.26	17.732	15.394	16.899	18.754	17.789	17.025	15.941	16.717
LTR	ERVK	LTR22C	1.633	0.462	1.24	1.617	0.862	1.626	1.906	1.425	2.149	2.119	1.24	1.173	1.909	2.355	3.258	2.87	2.47	2.324	2.822	2.405	1.865	2.01	2.349	2.098	2.58	1.668	1.892	2.597	1.891	1.389	2.414	2.905	2.573	1.045	1.755	2.759
DNA	hAT-Blackjack	MER81	546.892	589.011	586.603	554.609	551.388	555.902	515.643	663.531	598.78	615.988	583.857	531.07	653.957	482.505	694.542	717.826	692.665	616.835	596.037	619.946	694.453	663.837	649.407	556.6	421.612	642.603	494.151	558.048	597.584	618.49	616.522	644.373	659.639	650.54	591.313	584.775
LTR	ERVL-MaLR	MLT1H2	594.985	613.399	708.041	633.772	649.298	690.878	615.709	679.687	734.7	746.895	730.327	724.589	709.794	580.25	812.261	806.678	798.516	724.908	693.42	694.169	810.811	755.862	808.706	716.801	584.47	794.994	583.466	721.5	782.936	707.897	750.717	768.709	769.813	789.16	691.619	671.941
DNA	hAT?	UCON23	6.986	11.447	18.885	10.809	10.189	8.448	10.484	6.03	9.379	15.127	10.606	13.764	10.501	10.136	10.906	10.522	10.962	10.024	6.897	11.192	15.386	9.381	5.741	7.693	7.967	13.982	7.516	11.027	11.27	10.61	6.249	11.622	13.537	12.047	8.044	11.902
LTR	ERVL-MaLR	MST-int	66.182	71.492	73.884	55.272	74.339	73.441	52.48	85.431	74.048	81.467	80.625	67.372	71.708	55.835	74.622	76.644	70.136	71.226	59.217	71.433	86.377	78.93	80.681	79.679	57.554	79.478	63.539	82.784	83.223	70.897	64.787	65.756	88.479	73.32	59.948	65.961
LTR	ERV1	HERVH-int	512.477	533.216	604.19	659.614	533.64	595.315	502.286	729.653	589.112	614.656	567.77	490.622	667.952	485.513	844.821	835.238	839.526	700.421	689.144	778.849	730.46	696.189	690.288	540.067	472.135	695.601	608.221	674.744	626.141	653.806	629.129	762.033	694.512	570.511	680.697	770.861
SINE	Alu	AluSg4	991.99	924.64	1137.75	940.945	941.723	1089.35	929.222	980.252	1094.82	1119.47	1133.15	1217.77	1169.51	742.956	1287.06	1045.42	1010.26	1165.77	978.239	1069.89	1203.27	1139.83	1261.65	1129.27	906.583	1286.12	926.74	1013.51	1259.67	1274.65	1363.52	1455.23	1231.72	1298.97	1145.45	955.884
LTR	ERV1	LTR23-int	33.174	29.998	39.073	22.94	31.549	37.424	26.832	29.441	39.277	37.726	42.635	38.089	29.51	21.126	37.286	29.171	30.174	36.503	36.567	25.26	45.273	42.424	40.981	36.924	28.023	35.619	30.863	34.637	39.28	46.362	46.11	42.48	44.304	38.294	38.389	33.735
LTR	Gypsy?	LTR88c	65.867	80.445	72.655	86.033	72.203	72.304	62.902	77.783	77.661	74.205	75.002	67.101	85.318	73.202	105.558	107.849	100.444	77.814	111.865	105.557	96.162	76.893	84.326	88.465	67.599	99.952	65.913	87.968	78.021	80.53	80.45	108.956	83.686	77.621	82.047	92.834
DNA	hAT-Tip100	MamTip1	160.475	152.623	216.829	152.854	140.822	206.724	151.897	147.285	209.198	204.421	206.067	219.54	187.962	157.665	228.513	181.257	189.117	208.909	163.465	162.515	223.38	223.006	230.418	208.828	198.788	238.748	196.119	218.541	249.321	230.194	254.107	259.557	243.509	229.113	224.37	192.809
DNA	hAT-Tip100	MamTip3	198.348	205.087	221.113	214.167	200.007	209.457	183.465	198.075	215.82	224.454	225.576	182.591	214.279	172.587	235.654	219.118	188.02	193.972	178.79	191.274	215.829	197.007	239.341	215.777	143.414	187.778	140.498	186.086	174.572	203.075	185.113	210.648	175.063	188.509	175.758	182.99
DNA	hAT-Tip100	MamTip2	953.401	961.948	1163.18	1025.42	1054.06	1119.09	919.847	1099.41	1146.16	1077.71	1168.22	1073.61	1155.95	948.993	1280.97	1283.67	1285.4	1166.84	1096.23	1181.9	1365.35	1218.22	1191.32	1196.45	1050.71	1382.06	1008.92	1206.49	1342.83	1254.52	1307.51	1309.41	1305.74	1306.01	1181.38	1182.44
LTR	ERVL-MaLR	THE1C	981.768	1097.34	1171.26	1090.49	1066.32	1122.16	954.475	1073.94	1175.18	1212.7	1213.26	1116.78	1181.32	828.595	1396.39	1366.31	1286.83	1228.99	1139.93	1201.91	1362.87	1264.64	1333.03	1205.08	845.456	1319.9	937.913	1110.38	1200.58	1258.07	1280.38	1340.75	1192.18	1301.88	1145.84	1141.92
LTR	ERVL-MaLR	THE1B	1854.79	2169.87	2231.87	2053.44	2084.73	2078.26	1790.35	2098.91	2213.94	2211.31	2334.51	2012.08	2480.22	1696.78	2841.78	2798.69	2767.6	2342.07	2339.74	2323.16	2722.62	2478.85	2572.81	2329.78	1443.02	2677.45	1617.01	2228.97	2319.04	2435.28	2462.3	2726.23	2376.61	2548.8	2241.56	2409.14
LTR	ERVL-MaLR	THE1A	672.138	710.65	852.976	747.362	727.166	804.658	650.426	699.592	821.774	847.988	808.265	838.435	790.994	633.476	904.542	867.266	842.338	874.567	757.027	761.664	914.391	893.566	925.429	810.412	984.293	1184.84	978.498	1002.98	1224.61	1118.34	1191.32	1194.15	1138.37	1187.52	1073.25	989.709
LTR	ERV1	MER84	81.977	81.035	106.116	86.369	90.799	104.356	75.716	85.449	103.548	104.955	111.367	109.131	65.254	66.927	94.262	72.902	67.405	96.879	64.662	64.533	95.246	91.037	94.527	86.157	84.085	97.751	90.444	88.505	97.526	93.307	112.474	104.598	103.376	104.434	90.781	81.867
LTR	ERV1	MER4CL34	116.235	118.507	138.984	121.212	115.574	141.714	109.908	118.749	138.771	141.844	133.427	155.455	120.294	109.438	138.666	126.634	131.879	137.629	122.02	122.09	141.992	142.375	141.169	132.493	136.911	159.923	153.252	142.411	169.964	156.378	170.365	160.998	159.698	163.505	157.281	130.85
LTR	ERV1	LTR1	11.377	11.108	12.59	12.831	12.93	13.715	12.58	17.767	12.231	15.454	12.122	10.323	17.414	13.965	18.697	22.096	16.776	13.332	15.002	19.467	16.526	15.412	16.841	12.206	8.366	17.653	12.142	15.939	12.31	13.156	15.205	17.046	14.03	13.471	12.656	13.925
LTR	ERV1	HERV1_I-int	10.876	13.046	2.052	13.017	12.892	1.378	9.422	13.035	1.721	11.055	1.495	1.652	13.277	10.131	1.98	15.488	14.006	1.898	12.369	13.15	2.978	12.044	1.863	2.188	7.011	1.608	7.185	1.256	1.826	10.797	13.33	12.913	2.604	2.424	9.667	11.68
LTR	ERVL	LTR53B	7.185	7.377	7.449	9.205	7.484	6.261	10.018	7.477	6.641	9.322	4.546	5.162	10.763	7.208	10.595	12.626	9.58	6.616	13.579	9.665	8.719	9.247	8.325	10.154	5.527	9.831	9.02	7.669	8.322	9.04	10.935	8.716	7.999	10.842	6.757	10.89
LINE	L1	L1M4c	3831.56	3459.97	3589.16	2706.25	3256.85	3263.99	3497.09	2816.73	2644.03	2968.19	2883.76	2977.62	3578.32	2307.64	3950.62	2776.07	3555.82	3778.22	2704.48	2881.33	2565.12	4269.55	2729.46	4031.43	2980.1	3761.18	2732.81	3561.63	3528.14	5156.74	6279.46	5922.47	3540.49	4454.88	3441.57	4785.37
LINE	L1	L1M4b	675.141	614.469	784.475	688.758	664.63	774.456	642.238	648.31	784.266	774.628	747.958	841.996	716.431	634.428	802.081	697.276	731.44	820.288	698.158	723.883	829.531	806.887	833.013	785.593	712.508	843.609	742.762	750.549	926.135	817.623	903.652	924.262	870.151	883.636	800.876	748.645
LTR	ERV1	LTR109A2	1.035	1.319	0.933	1.395	2.03	0.663	0.69	1.608	1.167	1.454	0.337	0.765	1.945	0.834	1.962	2.026	0.635	1.114	0.766	0.754	2.279	0.893	0.638	1.595	0.664	2.33	1.285	1.782	1.349	1.509	3.24	1.722	2.006	3.894	1.192	1.587
LINE	CR1	Plat_L3	628.975	639.108	752.78	657.668	687.244	652.97	591.164	666.58	749.6	729.475	745.479	654.231	814.457	621.369	872.116	865.688	850.739	710.48	767.858	713.21	855.198	763.904	847.562	776.95	532.948	858.273	539.442	730.433	743.152	736.225	755.292	846.223	748.247	745	726.361	761.417
LINE	CR1	X6A_LINE	28.669	41.624	36.626	31.19	34.88	46.079	38.546	28.065	42.565	39.695	38.018	24.4	54.412	40.952	52.974	47.062	60.312	34.994	40.913	45.876	44.759	54.826	61.067	36.365	33.137	53.387	27.122	41.011	43.976	53.243	55.101	61.279	42.962	47.79	47.971	40.25
LTR	ERV1	LTR06	7.556	8.54	9.592	6.575	5.722	8.945	7.322	8.958	12.702	11.039	9.416	7.742	10.688	11.101	15.247	12.927	13.481	12.674	13.671	10.32	13.921	11.487	13.123	10.989	5.335	10.112	6.938	10.311	10.589	8.912	12.051	18.263	12.483	11.03	7.584	13.262
LTR	ERV1	MER101	20.625	26.115	25.6	25.941	20.941	28.226	20.967	22.672	24.912	28.782	29.395	21.679	25.027	18.92	28.253	30.584	26.69	29.271	23.106	27.674	25.757	21.979	26.793	26.873	14.142	28.314	21.971	22.255	25.487	23.597	24.369	33.704	24.449	24.751	21.236	24.042
LTR	ERVL	HERVL32-int	7.287	6.379	9.659	8.434	7.696	8.046	6.656	8.04	7.218	7.632	7.937	7.046	16.501	10.654	19.983	16.768	17.339	12.507	14.616	15.504	15.63	10.211	12.212	12.308	5.786	13.316	8.48	14.512	11.806	11.398	9.72	14.943	11.564	8.031	12.768	13.149
LINE	L1	L1PREC2	2380.97	2016.21	2142.36	2477.17	2192.49	2202.65	2112.87	2111.89	2131.86	2103.67	1941.43	2497.3	2228.83	2296.79	2024.52	2194.81	2272.19	2298.72	2230.38	2548.22	2122.48	2196.32	2265.38	2043.38	1960.14	1933.95	1940.26	1766.27	2391.22	1996.62	2257.75	2157.03	2123.89	2201.49	1942.99	1543.45
LTR	Gypsy	MamGypLTR2b	50.121	57.94	52.692	61.365	56.919	55.325	47.112	66.996	53.525	59.691	64.649	42.44	79.338	66.319	67.862	86.981	74.986	63.822	68.398	71.671	71.801	71.03	77.827	55.728	42.825	72.242	46.254	61.486	56.349	57.718	70.817	71.669	47.859	65.346	62.563	63.08
DNA	hAT-Charlie	MER105	199.596	173.699	209.834	178.416	187.019	199.341	180.053	172.965	207.418	215.518	229.228	196.14	238.515	167.962	237.491	228.175	229.996	205.787	203.592	170.345	249.104	242.381	241.546	214.952	119.085	252.43	145.206	200.21	199.883	206.621	230.303	247.382	203.236	249.702	211.439	223.414
DNA	TcMar-Tc2	MER104	394.914	378.65	447.547	337.706	393.313	379.089	390.726	367.982	432.202	426.83	457.158	417.351	476.655	314.687	482.549	416.065	446.919	431.336	358.78	359.875	469.391	438.814	505.646	454.521	245.853	524.711	258.694	390.538	419.085	439.434	516.843	579.437	428.625	490.956	401.274	401.941
LTR	ERV1	MER67B	56.943	65.388	56.532	61.529	64.111	55.949	56.324	57.743	60.778	63.346	71.393	50.401	77.983	55.249	73.411	83.68	81.583	63.861	76.529	68.706	73.007	74.025	70.922	62.989	42.884	70.785	52.24	67.756	68.23	71.599	74.064	72.124	65.877	74.601	59.241	73.931
snRNA	snRNA	U13_	75.846	60.54	85.193	72.383	70.832	60.825	76.415	66.568	79.237	76.044	74.548	75.359	92.406	61.715	90.055	82.492	76.066	66.161	77.077	69.184	93.683	69.957	84.972	63.387	41.232	86.515	57.587	73.983	89.464	71.299	91.854	81.354	61.533	75.568	65.638	60.699
LTR	ERVK	HERVK-int	21.36	20.882	24.103	25.827	27.703	20.856	20.858	24.775	26.518	23.529	24.465	20.376	32.904	31.108	43.756	48.61	49.497	28.215	36.59	34.39	40.42	28.291	31.652	35.507	25.498	37.939	27.535	33.098	34.095	31.41	39.65	45.453	35.696	30.585	32.681	37.65
SINE	Alu	AluSx4	6423.41	5379.23	6261.45	6523.71	5929.51	6299.05	5840.92	5723.19	6217.4	6138.05	5602.13	7259.77	6055.69	6086.51	5672.06	5857.38	5812.6	6558.11	5743.07	6901	5979.24	6146.84	6461.85	5778.88	6326.88	6000.65	5933.37	5379.03	7454.55	6178.45	6921.15	6386.26	6742.31	6701.83	6098.86	4693.22
LTR	ERV1	LTR38A1	11.828	13.001	14.455	16.116	15.928	13.031	11.562	13.221	11.339	14.355	10.101	15.294	18.473	20.021	18.812	14.185	18.641	16.262	20.117	20.951	17.982	21.741	14.885	18.006	11.73	20.197	13.362	11.807	15.026	20.56	17.82	14.205	19.144	16.306	16.684	18.514
SINE	Alu	AluYf5	43.085	42.103	49.781	38.089	43.761	39.892	38.721	45.742	45.332	49.061	50.472	46.988	54.857	22.524	64.256	51.231	48.909	48.325	39.6	47.854	54.941	49.078	57.017	47.747	25.963	62.197	27.035	40.86	46.813	56.196	58.607	72.537	47.02	55.741	46.821	38.907
SINE	Alu	AluYf4	564.088	494.655	676.635	559.043	531.892	672.923	522.93	533.765	660.077	664.021	624.846	778.209	575.113	499.157	661.33	551.994	543.329	704.639	519.681	611.077	659.883	668.338	706.182	630.791	652.259	684.864	630.572	585.295	790.014	700.453	762.562	759.003	723.255	740.261	672.219	532.56
SINE	Alu	AluSx3	6929.96	6000.62	6713.5	6812.7	6477.32	6670.04	6347.3	6506.53	6592.69	6589.24	6247.61	7540.34	6970.74	6119.17	6627.03	6677.04	6710.93	6945.41	6502.75	7369.3	6661.1	6703.11	7065.51	6358.68	5998.22	6651.58	5771.31	5618.12	7407	6634.07	7281.56	7060.75	6839.54	6994.25	6383.61	5066.08
LINE	L1	L1HS	108.111	99.065	143.149	103.39	114.824	125.637	92.312	98.289	125.15	131.047	137.994	138.037	135.208	89.702	181.219	129.989	145.133	147.414	106.164	112.028	145.452	147.137	151.882	143.632	89.552	177.745	108.114	131.858	150.531	157.432	201.558	230.68	150.119	178.596	133.159	144.132
DNA	hAT-Charlie	Charlie1	410.441	387.878	512.377	397.097	408.207	486.452	391.815	392.038	496.186	520.938	513.515	573.093	466.324	376.075	540.783	437.965	452.514	496.664	411.64	423.122	546.017	537.535	559.17	522.908	439.659	563.105	431.848	492.127	578.145	517.92	572.025	628.994	557.158	577.063	499.597	458.111
LTR	ERVL	MER21C	1155.56	1088.59	1365.72	1160.06	1348.19	1357.48	1135.79	1180.32	1371.53	1356.07	1417.15	1401.98	1340.21	1472.4	1465.3	1331.77	1496.13	1479.89	1182.76	1205.01	1468.09	1462.9	1418.24	1238.58	1253.6	1377.63	1076.41	1313.82	1410.57	1243.61	1360.25	1434.76	1365.58	1268.54	1256.83	1412.74
LTR	ERVL	MER21B	601.236	550.02	635.035	579.575	589.792	634.673	560.825	596.828	636.331	652.734	637.004	655.991	640.42	541.283	654.166	655.896	669.542	645.481	605.116	613.965	682.573	686.417	683.217	607.853	510.506	662.69	513.424	583.581	679.139	597.476	646.44	653.206	661.653	673.091	594.953	579.401
LTR	ERVL	MER21A	536.072	509.412	611.943	553.055	505.17	612.953	517.196	527.437	595.936	606.29	568.2	666.116	551.56	523.851	600.995	558.989	554.015	638.344	537.169	593.743	609.856	615.778	624.142	575.728	547.868	613.336	550.306	555.902	675.91	578.299	635.871	615.046	623.755	636.706	583.561	519.983
DNA	hAT-Charlie	Charlie6	24.45	21.834	28.502	23.535	24.419	22.238	21.064	17.185	23.824	26.881	27.652	26.668	25.814	22.993	27.525	26.217	27.047	24.81	21.015	21.366	26.783	29.819	25.716	27.052	21.164	26.217	20.814	25.187	26.115	24.721	29.42	24.939	25.126	25.052	29.494	24.696
SINE	MIR	MIR3	19188	19654.1	20801.8	19639.9	20818.9	19008.5	18676.2	21245.9	20276.7	21416	21856.9	18499.1	22611.2	17285	23851.1	23994.9	24359.3	19751	20484.4	20594.4	22953.8	22334.5	22409.4	20410.2	13525.5	22615.1	14210	19254.7	19200.8	19860.9	20322	23172.1	19956.1	20639.3	18374.5	19340.6
LINE	CR1	L3	8132.12	8813.97	9103.24	9044.49	8822.44	8401.54	7753.28	9065.73	9064.98	9307.35	9517.13	8414.42	9763.5	7718.6	10612.2	10328.3	10496	8899.87	8932.11	8868.22	10370.8	9966.13	10339	9335.7	6207.15	10142.2	6579.46	8563.69	8685.32	9164.97	9318.13	10424.3	9095.88	9419.69	8593.74	8764.24
DNA	hAT-Charlie	Charlie21a	77.272	74.494	92.177	82.335	81.915	83.272	78.545	74.251	98.082	88.835	99.354	85.535	108.382	75.615	114.405	87.632	96.206	87.427	85.538	82.411	102.817	106.257	108.265	107.696	61.25	110.672	57.24	85.712	92.511	86.214	116.491	123.691	100.387	104.668	92.619	84.928
LTR	ERV1	ERV24B_Prim-int	42.664	39.746	45.377	44.847	42.953	38.202	39.751	42.509	41.011	37.179	37.501	39.196	45.366	43.71	42.846	48.006	45.128	44.828	48.011	50.871	40.067	45.859	45.303	45.963	25.956	35.311	25.91	29.98	32.59	33.66	28.314	37.953	32.844	32.548	31.069	34.032
LTR	ERVL	MER68-int	35.148	38.962	36.951	36.329	42.676	33.307	38.412	40.59	41.397	45.95	39.247	40.034	48.662	40.762	49.477	56.972	52.868	39.755	40.879	36.627	47.534	47.854	48.451	47.731	31.19	47.574	39.429	45.332	39.708	44.22	44.197	56.409	44.064	41.67	45.36	43.892
LINE	L1	L1M2a1	8.106	7.112	10.492	8.624	8.605	8.762	7.607	10.386	10.474	9.962	10.112	10.112	15.537	9.745	17.584	13.313	14.356	11.845	12.141	12.541	13.397	12.472	12.186	13.313	8.293	13.857	8.354	12.705	11.889	10.861	12.306	16.603	14.567	14.751	12.279	13.553
LTR	ERVL	MER88	18.587	21.94	17.836	21.051	20.686	15.84	19.511	19.596	16.461	18.091	13.069	13.549	23.626	17.878	19.768	25.384	18.051	15.037	14.387	18.822	13.249	17.59	17.224	14.616	11.764	19.171	10.841	14.285	11.866	15.756	12.107	23.244	15.076	14.169	13.876	16.514
LTR	ERV1	LTR75_1	11.601	12.56	8.918	11.637	11.199	8.572	8.445	10.1	9.989	9.966	9.659	5.484	10.008	6.335	9.446	10.39	17.158	6.579	8.568	9.92	12.608	11.81	8.612	8.654	6.349	13.6	5.854	8.083	10.89	10.345	8.396	12.712	9.999	10.473	8.848	11.158
LTR	ERV1	MER57E1	161.365	147.535	239.372	163.336	157.46	244.491	143.008	146.382	245.538	238.134	206.3	274.755	162.356	160.61	232.269	167.217	164.318	245.907	158.172	166.543	250.119	238.759	255.268	222.019	279.244	271.647	262.85	243.834	328.889	270.505	294.643	274.01	291.195	285.085	268.541	219.176
LTR	ERV1	MER4A1_	32.7	31.823	33.931	31.157	34.447	32.861	31.327	31.406	33.335	38.622	37.139	32.727	39.322	30.766	39.78	38.953	40.887	35.832	31.808	32.384	36.519	40.548	35.547	36.008	23.012	36.815	27.753	32.378	33.754	38.792	37.89	45.499	34.773	34.114	35.188	34.946
LTR	ERV1	MER57E3	115.167	105.564	116.458	153.133	110.465	118.071	96.45	88.516	113.228	122.652	137.732	111.49	163.023	104.059	157.518	169.402	147.271	141.946	141.738	129.212	130.609	161.224	149.274	137.235	114.731	161.496	134.253	120.899	142.259	188.942	193.705	193.505	135.62	160.992	184.365	132.11
LTR	ERVK	HERVK14-int	99.374	91.497	132.323	107.642	102.786	130.106	93.541	96.767	129.265	123.842	115.568	140.614	97.847	102.38	119.592	101.967	100.52	131.046	95.543	110.066	126.402	131.338	134.921	118.792	140.517	125.761	132.876	114.739	157.382	127.088	145.989	131.539	141.564	138.989	131.237	114.257
LINE	RTE-X	L4_A_Mam	903.247	911.041	1091.14	953.784	983.514	1023.61	889.053	927.27	1104.05	1128.03	1164.72	1060.11	1113.88	882.231	1267.17	1120.18	1153.97	1133.3	958.187	1004.74	1246.65	1159.77	1241.01	1158.15	801.649	1286.64	817.369	1053.53	1161.32	1162.13	1215.58	1340.1	1182.77	1225.01	1064.76	1063.2
DNA	PiggyBac	MER85	146.37	157.286	147.234	119.941	171.108	127.712	134.347	144.712	135.063	156.995	169.702	147.965	177.636	111.492	181.512	160.283	152.99	145.855	141.825	144.134	180.641	176.234	185.636	166.672	86.148	197.5	90.196	132.829	149.541	178.672	170.273	188.857	166.14	154.969	161.95	163.65
LTR	ERVL	LTR16A2	197.457	186.781	262.742	217.118	208.853	249.389	190.703	215.518	256.941	257.22	233.774	267.296	221.451	205.447	279.892	243.957	235.102	257.771	234.63	254.064	279.632	265.356	269.022	241.986	263.78	299.621	260.924	264.225	326.389	290.834	306.402	284.738	297.47	313.771	277.168	239.226
LTR	ERVL	LTR16A1	453.895	426.967	533.912	472.324	449.574	550.601	431.946	483.088	527.913	534.038	504.394	560.892	464.557	459.648	568.282	540.903	516.004	583.866	458.859	566.438	567.821	557.516	591.356	514.889	547.984	586.48	530.641	535.325	638.618	554.547	581.114	558.714	599.838	591.887	547.936	497.231
LTR	ERV1	LTR19-int	76.907	65.042	88.927	83.097	77.493	87.108	70.422	75.226	84.343	92.284	79.289	95.13	77.625	73.216	88.237	80.872	84.848	94.483	80.41	84.896	88.117	92.32	90.698	82.963	76.246	73.739	72.982	71.189	87.7	76.585	83.367	84.59	80.009	82.181	77.058	70.597
LTR	ERV1	LTR71A	24.054	28.959	27.44	31.112	29.081	25.382	26.642	32.777	29.552	32.959	31.936	25.146	32.579	27.952	34.117	36.692	36.662	28.068	44.302	33.183	32.788	34.845	32.534	30.139	21.298	30.788	23.661	27.298	29.608	24.289	27.077	37.548	27.138	28.475	23.925	31.128
LTR	ERV1	LTR71B	15.683	15.747	17.486	15.142	17.668	15.05	18.194	16.079	16.936	18.69	16.018	12.535	29.627	23.596	33.535	27.758	28.324	21.338	29.067	26.744	24.096	24.889	22.008	23.004	12.663	26.217	19.823	21.625	21.796	19.886	23.953	28.778	29.419	21.121	22.676	24.654
DNA	hAT-Charlie	Charlie9	270.452	247.694	289.834	277.973	274.845	256.045	260.928	262.894	263.654	269.529	290.35	304.534	317.973	271.691	293.886	285.932	299.903	288.703	285.481	268.853	298.742	298.023	311.467	293.856	230.807	325.744	224.623	256.76	308.509	269.917	312.427	323.962	281.516	300.628	274.698	259.757
LTR	ERV1	MER61C	19.846	22.094	18.106	22.833	22.406	18.571	19.969	23.292	21.096	23.97	26.494	20.941	25.202	21.365	35.434	31.866	30.884	22.856	25.273	27.209	32.042	28.029	25.098	24.265	15.878	29.812	19.427	30.418	29.277	23.136	27.137	27.229	29.114	21.591	28.866	25.912
LTR	ERV1	MER61B	1278.16	1105.56	1285.89	1370.51	1191.21	1362.22	1197.33	1162.22	1258.34	1246.3	1154.58	1489.76	1205.77	1289.05	1098.23	1172.14	1207.12	1351.23	1184.12	1401.11	1205.23	1304.16	1279.95	1151.58	1332.18	1129.78	1219.38	1046.97	1490.86	1187.89	1316.49	1164.37	1285.43	1280.75	1170.98	909.818
LTR	ERV1	MER61A	48.701	57.149	61.411	70.988	64.93	54.265	54.671	71.391	58.978	53.804	55.759	50.239	78.23	54.807	76.033	91.751	73.778	63.354	76.904	77.866	69.065	61.112	70.618	60.31	49.996	67.814	45.561	62.354	53.921	63.83	62.694	68.957	59.072	56.731	48.478	70.935
DNA	TcMar-Tigger	Tigger5b	438.022	436.131	484.908	378.84	438.87	407.123	464.671	412.21	453.894	505.774	519.025	493.635	525.033	335.397	544.466	481.711	506.414	435.242	465.094	422.506	545.188	514.63	527.158	527.011	233.048	556.75	292.664	445.648	458.197	514.834	543.623	615.963	496.296	488.652	464.496	499.226
LTR	ERV1	MER61F	16.432	15.736	13.078	17.32	15.198	12.62	14.628	13.798	14.344	15.745	14.165	13.684	17.338	13.514	14.928	23.099	18.754	15.526	12.391	13.534	15.426	12.529	16.423	17.46	10.423	16.218	10.811	12.869	14.274	13.857	13.95	22.163	14.31	11.92	15.863	14.78
LTR	ERV1	MER61E	9.212	9.523	13.774	13.517	12.865	11.468	9.558	13.605	15.353	9.435	12.588	12.97	13.462	11.32	19.336	19.209	21.264	14.034	14.06	14.922	18.936	20	16.93	15.148	10.113	19.898	10.318	14.497	17.071	11.23	15.221	16.39	16.283	14.827	14.19	15.93
LTR	ERV1	MER61D	26.502	24.589	21.45	24.406	25.414	24.681	23.556	27.468	23.886	24.258	23.991	22.654	33.398	23.149	29.17	33.319	33.203	29.238	22.703	28.375	31.532	38.195	31.099	25.129	23.57	31.315	24.476	27.067	27.885	25.04	32.978	33.575	30.767	29.57	23.774	31.143
DNA	DNA	MER136	10.802	10.175	19.255	8.368	11.161	16.486	21.653	14.187	18.008	11.832	19.252	17.61	13.28	8.744	14.297	10.646	11.439	10.26	10.042	11.491	15.688	11.352	18.575	15.928	9.139	12.337	7.346	12.384	12.545	11.683	7.719	9.571	17.374	8.504	7.949	10.922
DNA	PiggyBac	MER75	47.273	44.716	40.973	47.345	45.158	41.428	50.027	45.825	43.718	41.96	44.021	47.813	51.536	44.81	46.741	52.277	52.677	46.06	44.651	52.584	48.227	48.67	50.765	46.965	29.249	48.57	30.674	38.305	42.98	45.165	44.726	51.381	41.325	44.96	41.489	40.591
LTR	ERVL	MER76	203.272	184.888	251.691	211.07	192.171	260.968	188.952	194.853	253.539	256.795	230.63	270.304	210.289	193.11	245.761	215.2	213.117	269.076	203.923	237.861	252.832	261.759	271.655	231.587	225.972	225.741	220.743	213.845	267.873	230.113	252.901	240.697	259.218	243.131	224.551	196.38
LTR	ERVL	MER77	203.903	207.514	253.899	221.971	215.027	248.885	193.856	207.548	257.805	267.382	258.382	259.981	230.047	195.718	265.442	260.721	272.417	261.479	210.321	221.369	293.141	269.588	272.108	258.146	194.364	272.931	193.721	239.013	251.447	257.588	266.878	267.611	263.493	262.499	247.412	242.045
LTR	ERV1	MER72	51.134	59.353	60.852	61.465	62.239	58.496	50.81	61.56	67.639	57.471	61.69	54.565	69.879	51.697	79.164	82.572	71.899	65.875	73.653	71.607	74.406	70.455	72.04	66.522	49.797	69.787	55.67	66.593	67.123	61.841	66.502	80.8	68.918	70.092	62.972	62.399
LTR	ERVL	MER73	33.133	35.739	30.951	36.296	31.305	31.903	31.335	35.696	33.766	32.012	32.501	33.034	34.127	35.024	44.248	42.824	42.894	37.892	40.608	39.069	41.029	34.577	39.185	34.463	24.052	34.344	23.937	32.932	27.698	29.029	29.368	37.771	31.136	31.213	35.071	36.419
LINE	L1	L1MC5a	3913.86	3561.55	4303.92	3836.56	3818.15	4088.28	3586.95	3645.25	4195.65	4188.11	4360.02	4440.74	4205.33	3604.86	4510.59	4031.11	4281.94	4278.49	4062.89	3963.58	4557.28	4438.68	4653.04	4311.02	3110.4	4356.69	3118.11	3626.77	4308.92	3967.1	4548.29	4750.97	4152.36	4279.15	3829.32	3492.23
RC	Helitron	Helitron1Na_Mam	33.532	27.269	35.588	29.12	26.815	27.192	25.72	31.837	32.415	31.399	36.001	36.338	33.182	25.407	38.39	37.205	38.205	32.479	30.417	28.976	45.952	41.17	39.271	36.432	19.122	35.235	25.81	30.556	33.081	36.464	33.492	37.655	32.883	41.267	40.67	30.278
LTR	ERV1	LTR12C	148.481	182.191	179.795	179.502	209.892	192.795	174.501	213.405	192.203	218.93	181.414	166.335	177.998	200.748	224.85	220.184	219.568	193.102	187.743	179.922	205.351	215.175	195.982	165.465	251.649	210.957	221.239	189.672	173.406	229.788	203.383	213.477	218.226	190.958	207.326	206.876
LTR	ERV1	LTR12B	4.129	4.147	5.375	5.13	6.064	5.228	4.755	5.716	6.291	6.284	6.227	4.879	5.466	6.14	5.912	7.668	7.835	5.397	5.492	5.714	6.838	9.363	5.781	5.353	7.736	7.506	11.025	6.262	5.415	9.418	10.143	8.677	5.833	6.436	10.887	8.168
LTR	ERV1	MER61-int	285.958	263.999	309.111	306.645	282.623	322.397	262.531	264.89	314.421	306.605	274.3	352.431	285.268	306.127	306.382	295.156	296.233	339.795	283.9	310.126	322.497	320.865	345.467	314.32	304.82	289.343	303.862	281.73	350.844	312.96	352.001	326.289	331.725	325.659	314.143	244.793
LTR	ERV1	LTR12F	40.518	35.994	48.367	41.212	49.119	43.531	34.48	46.187	50.086	42.928	52.502	39.486	44.234	37.389	59.907	51.873	57.621	52.027	40.996	47.412	57.441	55.282	57.7	52.925	31.222	53.876	34.517	53.532	46.423	49.145	56.549	62.759	53.903	44.519	41.667	48.381
LTR	ERV1	LTR12E	8.773	8.045	10.736	9.438	8.776	12.55	7.152	9.928	12.721	13.577	13.32	9.603	10.134	8.538	14.457	12.382	14.165	12.659	9.925	10.363	16.062	13.558	14.22	12.737	11.256	15.364	12.505	14.688	12.883	14.509	16.057	14.19	15.054	13.753	16.237	15.196
LTR	ERV1	LTR12D	28.038	22.409	39.019	27.146	34.934	39.045	23.131	33.422	42.18	37.205	41.127	36.131	27.064	24.079	44.775	36.726	41.26	38.379	24.264	29.263	43.797	42.407	45.315	39.635	29.878	44.881	30.644	42.391	39.568	40.924	44.93	47.456	42.136	39.192	43.36	38.766
LTR	ERV1	HERV30-int	1.583	1.989	2.602	2.034	1.979	2.132	1.848	1.725	2.54	2.11	2.184	2.076	2.112	1.686	2.315	2.68	2.428	2.419	2.312	2.546	2.865	2.785	2.117	2.235	1.335	3.457	1.163	2.554	2.267	1.849	2.304	2.078	2.668	1.725	1.654	3.59
snRNA	snRNA	U13	39.919	37.138	41.547	33.472	29.514	39.953	42.867	34.249	35.116	32.871	42.729	30.97	48.303	36.488	47.676	54.293	44.038	53.53	49.66	43.952	38.978	39.401	36.17	36.924	26.89	33.558	49.261	37.894	34.329	52.456	57.487	65.083	49.227	47.969	46.976	36.419
LTR	ERVL	LTR47A2	27.352	36.177	36.993	37.501	35.291	41.08	24.16	36.089	42.353	39.612	40.405	38.234	31.307	32.534	44.779	45.205	44.059	44.553	40.042	34.668	49.387	45.268	45.08	47.865	34.747	48.744	35.205	46.56	53.941	45.835	47.211	44.336	41.387	48.432	42.901	43.64
LTR	ERVL	LTR40a	140.539	146.787	171.57	165.636	162.324	138.03	135.123	167.27	157.971	172.146	182.091	158.491	176.812	156.87	189.165	204.62	213.631	156.735	167.055	169.25	199.312	177.377	179.332	167.789	119.688	193.079	130.397	155.503	169.811	179.296	184.148	188.344	171.28	173.168	175.64	173.066
LTR	ERVL	LTR40b	103.505	123.007	148.683	129.703	132.058	130.977	102.84	113.013	146.158	149.811	153.252	130.883	123.945	130.315	179.843	173.31	164.224	179.58	120.825	114.241	178.036	166.278	169.164	146.159	106.707	165.54	114.48	152.52	146.94	169.517	148.18	197.158	148.208	158.411	151.454	144.097
LTR	ERVL	LTR33A_	123.454	120.968	120.305	139.931	117.898	119.264	114.242	144.533	135.73	129.194	143.776	103.614	146.62	124.13	161.344	182.691	166.494	133.436	150.973	164.897	164.622	155.163	144.596	119.89	95.831	155.359	101.503	134.11	133.696	134.487	147.188	139.033	147.68	141.157	127.51	156.31
LTR	ERV1	LTR12_	34.818	26.662	42.822	32.31	38.18	46.16	24.505	38.679	42.186	43.065	42.257	37.087	39.961	33.535	53.435	49.648	56.769	44.33	33.911	39.039	53.946	52.267	48.801	46.383	33.751	59.425	41.244	49.567	47.969	50.079	62.37	57.249	49.227	53.056	48.978	51.971
LINE	RTE-X	L4_C_Mam	677.173	690.272	867.951	701.956	767.16	766.541	647.871	745.267	829.41	867.933	869.45	817.408	860.099	684.102	1009.61	882.308	906.501	839.59	763.243	748.079	952.991	903.526	946.796	880.869	649.439	1025.79	667.956	872.979	918.995	974.11	1004.03	1095.11	942.693	1010.16	859.084	867.641
DNA	DNA	Eulor9C	11.976	20.915	19.118	15.341	14.991	17.227	16.567	12.863	18.509	14.718	17.172	12.617	14.584	13.514	21.12	17.303	12.709	23.39	21.267	11.757	27.353	18.763	19.138	19.83	11.287	17.478	8.48	18.713	10.403	14.147	18.051	20.661	10.939	21.904	14.3	15.869
DNA	DNA	Eulor9B	1.331	1.696	3.497	1.395	2.108	2.485	0.388	1.206	3.752	2.044	4.546	0.86	0.875	0.375	2.337	1.754	2.86	2.005	3.449	2.713	2.849	2.01	2.871	2.564	0	2.622	0.578	1.504	0.867	2.971	2.083	2.905	0.82	2.738	3.218	4.166
DNA	DNA	MER123	0.998	4.452	2.098	2.353	3.689	3.354	2.621	3.015	2.251	2.453	5.114	2.581	2.625	4.223	4.674	7.365	3.575	1.88	1.617	2.798	3.419	5.026	2.153	5.385	4.855	8.52	1.301	6.015	5.852	4.138	3.905	7.264	4.307	6.16	4.022	5.802
Satellite	Satellite	BSR_Beta	148.81	83.024	87.489	198.739	83.68	88.206	91.312	75.773	87.666	104.118	93.437	88.177	156.635	99.729	127.327	217.978	114.385	104.003	122.139	134.582	112.64	242.126	119.531	103.85	240.435	120.16	267.987	108.268	125.556	417.396	481.919	264.399	116.298	226.703	330.96	112.274
LTR	ERV1	LTR2	105.087	101.494	117.402	103.135	100.135	123.885	96.217	115.408	116.267	129.644	111.595	116.91	103.825	88.292	127.448	132.155	117.674	121.195	104.105	109.881	127.19	117.199	122.721	109.234	99.195	127.676	96.614	108.869	124.184	117.007	120.284	126.098	119.867	123.373	116.797	111.936
DNA	TcMar-Tigger	MER2	1435.18	1391.96	1720.64	1360.7	1444.51	1576.1	1382.03	1398.04	1689.27	1674.26	1755	1722.62	1656.59	1295.4	1866.4	1616.34	1718.76	1685.93	1486.21	1439.07	1865.03	1775.33	1839.72	1760.6	1150.95	1908.81	1161.69	1488.55	1744.73	1688.15	1819.68	1954	1712.02	1811.06	1577.44	1505.53
DNA	hAT-Charlie	MER3	1979.7	2052.05	2405.6	1927.02	2106	2087.97	1936.99	2147.94	2345.59	2452.35	2543.59	2347.05	2390.02	1834.71	2619.3	2340.67	2456.83	2298.88	2069.91	2092.97	2557.96	2528.35	2616.4	2396.12	1641.58	2662.13	1709.27	2138.72	2420.14	2341.95	2527.09	2802.55	2431.8	2533.63	2218.27	2276.47
DNA	hAT-Tip100	Arthur1C	171.082	155.53	248.504	186.784	178.286	237.676	153.428	158.494	244.078	254.416	229.878	269.14	163.885	163.135	244.39	186.388	178.114	244.023	157.036	169.473	248.128	248.125	260.41	231.656	267.621	282.767	259.685	256.062	316.915	275.374	285.201	270.625	289.032	300.863	275.79	246.367
LTR	ERVL	HERVL74-int	43.076	42.592	67.44	49.429	41.966	64.624	43.452	44.087	66.799	66.518	59.833	75.143	50.305	43.476	66.597	51.973	50.143	70.917	48.361	53.284	68.382	70.313	72.367	62.542	78.794	84.138	79.87	70.5	90.601	75.918	83.265	77.84	82.884	78.701	77.071	67.591
DNA	hAT-Tip100	Arthur1A	162.243	151.169	156.177	142.853	164.433	149.08	136.787	187.092	151.785	156.995	156.499	146.737	194.262	132.889	200.765	179.173	205.485	162.395	171.815	176.159	173.396	160.247	175.52	156.489	93.475	159.548	114.48	137.483	145.64	137.141	153.089	181.801	151.9	170.38	154.442	174.446
LTR	ERV1	HERV1_LTRa	1.905	1.503	2.48	2.472	1.821	2.439	1.483	2.193	1.944	1.673	3.513	2.346	2.864	2.048	1.912	3.252	3.899	2.324	3.527	3.33	3.73	2.741	2.349	2.657	1.63	3.456	1.261	3.007	2.246	2.431	3.266	2.905	3.58	2.987	2.194	2.597
LTR	ERV1	HERV1_LTRc	2.661	2.786	1.799	2.59	1.807	0.994	1.553	2.756	3.216	2.92	1.948	1.229	3.375	2.574	1.41	5.912	4.358	1.002	1.847	3.004	1.954	3.255	1.094	1.905	1.707	1.873	1.982	1.289	1.238	2.546	4.463	3.321	1.758	2.66	3.064	3.741
LTR	ERV1	HERV1_LTRb	6.422	6.968	4.379	4.548	4.491	4.537	7.192	6.082	4.6	5.439	5.731	4.713	8.332	4.799	6.164	7.411	5.595	4.576	12.145	7.432	5.946	5.419	5.991	5.753	2.988	5.015	4.072	6.407	4.636	4.429	4.89	4.8	4.495	6	5.596	3.881
LTR	ERV1	HERV1_LTRe	11.129	11.1	6.994	10.904	11.627	9.216	12.708	13.74	11.187	9.961	11.02	5.631	8.751	8.873	6.515	12.754	12.998	5.65	11.6	12.086	8.703	9.259	13.048	6.714	2.897	6.038	6.938	4.557	6.778	9.568	12.686	16.552	7.459	7.567	8.19	6.275
LTR	ERV1	MER4-int	2752.02	2302.57	2230.12	2896.01	2518.21	2313.92	2436.49	2463.64	2239.12	2174.79	1982.94	2645.83	2469.23	2719.95	1934.94	2426.14	2528.48	2375.68	2487.15	2909.07	2142.17	2266.51	2290.69	2056.38	2143.45	1825.65	2005.59	1737.1	2478.39	1965.22	2210.53	1982.32	2135.21	2159.05	1942.22	1461.9
DNA	TcMar-Tigger	Tigger4b	391.041	364.599	465.307	354.766	408.973	422.393	401.099	390.12	446.646	448.908	498.122	437.445	486.311	356.06	524.022	451.915	498.528	436.563	418.577	396.284	476.677	475.429	501.409	479.503	266.412	526.74	286.777	402.997	430.2	438.404	525.919	543.326	458.835	457.24	416.136	397.52
DNA	hAT-Charlie	MER106B	490.77	429.738	749.479	495.678	479.161	776.267	441.823	457.12	747.349	757.848	660.449	847.715	446.586	492.869	706.619	480.788	491.856	796.764	479.562	521.396	732.89	752.078	779.806	709.164	1057.33	897.232	996.647	925.939	1252.93	970.325	1085.41	1008.38	1052.59	1043.65	970.563	774.597
DNA	hAT-Charlie	MER106A	84.717	69.811	93.493	82.982	87.135	86.466	69.632	83.075	90.292	86.402	91.417	94.629	112.59	78.582	111.833	109.895	107.395	104.588	95.412	93.376	101.053	97.387	105.895	93.337	58.428	110.693	63.985	92.228	87.846	93.934	98.241	133.007	92.437	87.98	84.371	92.834
LTR	Gypsy	MamGypLTR1a	55.54	64.367	67.329	75.13	74.059	54.706	60.572	63.967	70.859	63.353	68.777	52.962	84.918	70.9	107.031	100.461	88.524	75.052	98.286	86.879	110.005	75.866	77.133	70.37	51.442	83.894	62.745	75.055	70.106	87.02	72.537	90.449	81.331	79.139	68.548	92.213
LINE	L1	L1M3de	31.751	32.716	45.647	36.948	41.773	42.568	32.688	32.727	50.146	49.514	54.547	47.804	35.945	32.988	55.946	40.534	43.026	50.245	33.823	35.187	52.812	42.185	55.823	48.854	39.347	50.901	39.281	45.343	51.854	45.208	53.449	49.706	46.879	50.951	45.838	41.968
LTR	Gypsy	MamGypLTR1b	106.071	122.825	126.9	131.297	123.475	116.424	95.407	149.765	126.916	121.017	119.051	105.198	136.508	110.687	154.617	164.542	164.224	131.177	139.423	147.283	158.255	133.252	152.008	130.993	82.236	133.331	106.055	141.493	115.917	121.742	128.839	125.074	124.005	126.103	129.621	114.257
LTR	Gypsy	MamGypLTR1d	44.541	49.803	47.931	50.648	47.488	53.041	41.69	59.408	52.84	56.549	58.375	42.923	53.332	47.655	60.19	66.011	68.029	57.297	66.159	66.614	68.742	49.516	63.155	53.119	39.628	67.888	43.09	54.134	54.478	46.639	52.948	53.216	53.631	56.027	49.449	54.874
LINE	L1	L1PA15-16	165.113	145.113	185.973	171.383	153.872	189.402	149.279	158.356	187.716	182.553	179.14	206.169	157.11	151.659	176.846	155.884	162.481	203.295	160.854	174.027	190.622	186.477	193.674	175.01	185.13	196.252	182.044	179.415	220.639	188.772	210.486	200.451	203.705	207.898	195.32	159.144
DNA	TcMar-Tigger	MER44D	81.126	93.051	97.607	74.772	96.429	86.755	72.897	84.804	97.594	94.007	95.311	82.252	108.733	90.676	121.427	106.033	115.676	95.846	100.622	91.108	107.646	110.5	108.344	91.914	58.021	109.941	64.682	90.029	96.478	90.52	98.364	106.472	106.393	87.756	91.752	96.52
DNA	hAT-Charlie	MER113	615.353	592.177	647.549	567.974	609.033	592.145	571.944	611.891	634.796	669.927	737.751	620.423	668.104	518.718	743.187	640.783	681.163	605.374	618.424	573.416	703.989	669.823	713.359	645.253	429.048	695.27	464.163	588.256	650.177	619.282	690.463	812.374	657.67	677.482	594.602	594.852
LTR	ERVK	LTR3B_	30.438	37.679	28.328	33.472	35.97	28.884	26.064	31.806	31.515	34.803	37.217	26.453	44.3	29.985	41.093	42.088	47.72	33.644	34.432	36.118	34.191	35.934	40.727	28.27	20.728	37.359	16.261	32.894	29.583	35.649	32.61	38.135	29.536	27.927	28.355	33.92
LTR	ERV1	MER84-int	5.766	5.733	7.461	4.915	5.822	5.869	5.177	7.733	5.503	6.853	5.772	5.899	8.834	7.007	11.426	8.752	9.26	8.688	7.226	9.625	7.272	8.169	7.655	8.889	3.984	11.902	6.718	7.256	8.834	8.488	8.827	13.467	9.845	7.51	7.048	8.728
LTR	ERV1	MER41A	340.678	347.552	412.49	399.239	398.433	400.946	337.808	353.91	400.806	445.551	406.712	403.419	439.369	365.001	487.75	449.894	471.086	428.623	398.588	387.154	450.239	484.37	456.888	424.63	334.162	441.96	365.349	416.452	445.131	427.794	469.791	490.874	447.834	449.603	412.523	404.786
LTR	ERV1	MER66-int	87.998	80.351	103.683	83.31	77.504	103.654	85.103	80.443	102.29	103.822	102.276	105.813	81.612	72.539	98.615	88.508	90.078	103.576	76.909	82.65	100.762	106.663	106.046	102.809	89.458	102.554	91.931	91.285	112.289	101.331	111.279	106.648	102.58	100.886	100.974	97.14
Satellite	telo	TAR1	1.867	1.969	1.489	1.147	1.768	1.827	2.405	2.645	1.743	2.295	1.026	1.499	2.202	1.816	1.659	1.901	2.952	1.843	2.67	2.823	1.544	1.945	2.037	1.489	1.735	2.199	1.679	0.97	1.594	1.725	1.915	2.437	1.667	2.014	1.557	1.497
DNA	TcMar-Tigger	Tigger16b	332.557	339.684	405.142	329.246	363.568	369.259	328.668	347.309	380.947	388.336	418.895	356.547	420.026	300.776	473.646	412.134	449.621	375.221	374.043	361.261	443.955	420.611	444.731	418.476	239.484	431.972	221.487	350.714	355.296	369.814	419.133	463.09	392.3	407.915	348.485	351.561
LTR	ERVL	MER74C	8.857	8.585	10.098	13.598	10.672	9.131	10.921	10.1	9.004	11.805	8.807	9.033	14.11	11.403	17.723	18.676	19.124	11.841	16.65	16.66	16.454	10.303	13.277	11.923	11.018	15.075	11.275	12.218	14.792	13.528	13.669	11.985	13.691	13.348	13.473	16.96
LTR	ERVL	MLT2A1	547.32	652.463	541.223	613.699	578.827	505.381	587.753	665.848	571.124	605.027	582.811	468.598	729.608	516.112	717.591	802.97	772.507	594.376	817.878	780.941	676.734	660.231	660.047	606.394	432.804	653.735	457.671	555.303	560.638	651.33	620.614	692.751	588.26	563.473	595.246	610.307
LTR	ERVL	MER74B	139.838	149.231	124.883	155.441	143.863	119.987	137.382	141.35	123.057	133.803	138.572	124.191	174.056	116.85	160.526	182.634	171.924	127.401	172.274	159.457	141.115	153.024	138.662	131.1	77.321	156.03	89.986	121.391	139.335	129.943	122.509	159.185	139.327	134.011	111.347	147.366
LTR	ERVL	MLT2A2	477.932	490.174	468.98	508.562	480.438	426.219	486.327	544.6	449.422	487.053	474.334	382.732	617.438	457.003	606.469	704.335	673.299	472.751	648.945	672.004	569.448	533.727	533.369	491.863	370.786	577.032	377.263	470.966	461.755	532.323	472.858	539.258	480.823	462.278	437.425	514.336
DNA	hAT-Tip100	Arthur1B	280.969	273.938	381.898	303.499	287.189	358.48	274.547	278.663	387.527	390.789	359.103	384.34	320.472	296.618	412.043	349.003	337.656	397.892	323.507	326.669	410.553	394.941	418.233	399.777	347.734	391.639	341.838	365.289	426.116	408.01	427.544	419.284	401.766	432.683	404.668	362.547
LTR	ERV1	PRIMA4-int	41.798	43.792	43.366	46.598	44.229	41.508	42.209	45.778	45.462	45.983	50.982	37.649	57.548	50.612	58.473	63.544	65.827	50.122	55.077	53.305	48.269	54.238	56.175	56.352	37.611	63.332	48.975	45.996	62.009	57.219	64.323	65.402	48.841	57.594	56.402	54.748
LTR	ERVL-MaLR	THE1D-int	72.683	79.911	82.469	88.416	82.415	79.941	73.935	88.739	81.59	86.644	85.766	76.353	91.286	71.226	96.334	113.914	105.051	88.234	92.771	93.948	104.379	88.983	95.869	86.389	61.504	89.731	70.429	77.683	82.094	89.412	87.008	96.923	83.175	87.718	88.816	86.569
LINE	Dong-R4	Mam_R4	66.048	69.143	93.662	64.281	60.56	95.682	61.208	69.067	104.981	93.439	100.416	95.255	78.755	64.499	100.423	81.879	79.55	93.774	79.005	77.694	100.397	96.128	101.778	104.899	115.438	124.411	105.965	112.096	137.128	116.439	121.846	123.615	121.053	139.188	107.349	110.362
LTR	ERVL-MaLR	MLT1G1	357.027	361.048	392.39	367.274	375.244	413.51	354.698	400.219	408.003	424.377	434.957	382.603	449.887	346.441	480.657	455.861	464.332	419.522	404.944	424.136	461.576	450.804	458.409	418.86	333.326	490.091	342.138	415.027	446.834	453.258	425.486	476.137	445.81	421.783	406.416	430.696
LTR	ERVL-MaLR	MLT1G3	481.347	453.602	510.913	488.445	483.369	490.328	422.955	481.284	510.771	495.516	523.771	502.172	542.138	451.343	536.269	557.049	562.516	519.588	484.587	524.462	548.376	537.975	544.87	499.67	464.94	585.565	441.357	494.191	574.504	541.313	567.811	593.844	574.524	573.595	531.621	497.572
DNA	hAT-Charlie	Charlie25	126.878	124.298	159.474	125.519	132.754	155.204	118.878	116.943	159.277	158.454	160.447	168.798	146.442	121.627	184.691	139.116	139.735	177.188	141.207	136.939	174.096	174.296	175.033	167.157	144.222	184.51	142.514	166.141	188.797	182.101	194.042	195.689	182.405	184.346	158.268	145.138
DNA	hAT-Charlie	Charlie24	196.744	178.302	206.837	184.892	182.101	204.736	181.052	191.112	197.664	196.01	198.275	202.531	204.263	180.189	231.629	210.438	220.055	201.061	185.487	191.468	224.357	245.445	219.264	198.981	170.731	228.211	174.776	208.23	223.661	233.783	243.693	274.499	217.536	234.37	223.39	207.091
LTR	ERV1	LTR6B	30.259	32.763	30.384	42.509	36.512	32.082	36.53	41.002	34.486	34.637	36.728	28.285	41.478	39.912	54.719	56.145	65.771	38.133	67.559	49.731	49.919	39.241	43.29	45.048	31.79	45.827	41.629	35.368	37.45	43.594	35.117	49.974	38.988	33.381	47.62	46.274
LTR	ERVL-MaLR	MLT1H-int	61.312	58.44	62.197	65.442	60.432	55.504	56.749	58.38	68.34	65.163	69	61.939	71.216	55.905	72.149	71.98	65.405	55.057	64.595	53.741	72.765	75.256	64.185	66.432	47.345	67.491	50.524	61.074	63.751	81.615	96.452	74.5	59.198	72.451	67.816	65.551
LTR	ERV1	LOR1a	114.61	104.158	116.403	114.399	119.497	118.636	102.875	106.376	117.292	118.908	124.406	108.937	115.645	101.475	119.313	129.475	142.68	122.192	111.899	123.054	113.909	124.849	126.309	111.745	115.738	136.327	115.758	121.247	139.069	131.876	136.152	148.027	138.871	135.918	119.896	121.774
DNA	hAT-Tip100	Arthur1	207.337	200.26	256.634	208.691	193.946	240.877	179.882	200.112	267.125	251.4	258.411	263.71	217.809	186.741	273.933	231.099	229.117	258.812	205.663	220.872	288.653	262.188	278.019	262.573	208.965	290.609	227.067	235.492	294.431	269.763	307.314	307.806	275.67	287.337	258.769	252.318
LTR	ERVL-MaLR	MLT1J1-int	27.345	28.744	35.672	26.254	34.257	29.22	31.218	30.751	31.965	32.503	32.501	31.486	40.428	32.659	38.406	36.511	41.179	34.885	31.296	29.81	35.558	33.371	39.041	36.309	20.168	43.52	22.376	28.42	33.159	31.066	39.834	44.745	35.566	31.377	32.819	38.562
LTR	ERV1	LOR1b	190.32	182.1	254.887	191.355	194.442	244.842	173.769	187.558	251.456	245.593	234.5	273.26	195.343	180.719	238.564	189.765	195.127	255.269	185.009	197.02	246.777	250.929	257.515	228.062	226.018	238.881	226.919	217.951	275.369	243.705	258.028	256.367	257.427	256.273	230.149	199.32
LINE	L1	L1M2	5031	4190.61	5385.3	5268.94	4569.86	5643.48	4454.65	4485.65	5331.91	5208.21	4899.04	6307.28	4627.19	4895.36	4798.12	4451.9	4669.72	5716.55	4569.97	5339.19	5209.48	5397.83	5587.92	4998.93	5101.59	4614.62	4792.69	4320.69	6006.9	4780.78	5446.2	4926.69	5184.27	5324.56	4773.03	3749.19
LTR	ERV1	LTR10B2	11.036	23.342	18.762	23.504	25.793	20.17	12.334	14.755	21.054	15.584	18.717	15.485	34.127	32.328	50.224	38.003	26.914	28.658	37.884	29.445	45.253	23.177	33.604	38.734	19.684	25.6	31.018	35.382	16.369	25.913	27.383	29.055	32.287	17.008	28.958	16.593
LTR	ERVL	LTR108c_Mam	1.996	1.526	1.259	2.371	1.968	1.391	2.33	1.126	1.651	1.308	1.212	1.032	0.525	2.102	1.87	1.403	1.334	1.002	1.552	1.628	1.368	1.608	1.148	0.821	0.797	1.923	1.156	1.002	1.387	1.019	1.458	3.099	1.149	2.19	1.502	2.142
LTR	ERVL-MaLR	MLT1K-int	9.719	8.184	12.225	12.734	8.982	9.593	12.763	11.116	12.528	12.159	12.253	11.67	12.555	5.68	15.851	12.626	17.406	12.029	15.069	11.147	11.298	14.684	9.236	9.9	6.495	15.73	6.637	8.107	11.534	11.514	9.78	13.138	10.916	10.285	9.233	13.351
SINE	MIR	MIRb	41665.2	41862.4	46120.2	42015.4	44063.1	42353.8	39963.9	44767.5	44962.8	47566.2	47777.3	43495	49056.6	38048.3	52252.7	49983.2	51631.1	44603	44609.7	44815.7	50936.6	48669.5	50277.9	45868.2	31000.6	50703.7	33002.5	41827.5	45483.9	44979.1	47009	51426.4	45838.7	47598.1	41860.3	43345.9
DNA	hAT-Charlie	Charlie13a	68.736	65.66	84.065	79.234	87.091	80.876	77.9	74.919	86.103	89.383	87.787	75.811	94.834	76.299	107.018	102.325	98.478	95.295	82.767	69.184	110.906	90.462	98.5	93.465	50.046	102.409	57.023	86.276	79.809	83.076	93.338	104.598	78.763	84.398	87.075	84.354
DNA	hAT-Charlie	Charlie13b	67.292	64.441	75.74	64.353	70.07	57.36	53.694	65.465	65.816	77.563	91.345	55.549	75.505	56.416	82.354	70.948	76.257	64.156	61.336	65.309	73.266	82.708	67.529	80.882	35.284	81.647	38.325	67.882	66.628	68.146	78.553	90.762	61.651	79.792	71.705	73.111
DNA	hAT-Blackjack	MER63B	279.644	279.005	305.475	274.601	279.158	271.168	249.647	296.025	311.593	306.502	307.187	284.702	326.073	270.994	390.987	375.465	385.297	305.481	336.513	333.713	341.188	349.576	348.105	344.627	200.34	343.302	221.656	290.297	308.8	317.093	336.763	367.621	305.465	334.781	278.402	344.275
Satellite	centr	ALR_Alpha	5.751	5.648	10.052	7.593	6.759	12.708	6.264	8.77	14.348	8.594	13.351	9.24	6.425	6.647	9.828	10.125	9.459	15.436	10.029	8.993	19.833	10.895	14.092	14.094	16.318	10.533	29.972	16.919	11.812	10.631	13	8.351	10.396	12.039	9.101	9.688
LTR	ERV1	MER66D	29.54	30.864	34.972	25.662	22.627	32.4	27.335	26.691	32.265	35.487	31.819	37.163	41.128	26.728	39.99	37.738	34.887	33.081	33.452	29.03	33.051	42.886	39.424	40.822	16.134	34.257	20.352	30.876	32.249	40.233	36.658	48.812	27.567	36.36	40.541	29.516
LTR	LTR	LTR107_Mam	16.348	15.02	20.983	15.74	14.656	17.038	16.641	17.228	16.508	22.194	25.975	15.239	21.751	16.946	30.419	26.455	25.056	23.199	22.17	22.868	25.399	24.889	26.519	29.598	14.797	28.714	18.171	22.914	20.063	23.524	25.292	33.206	21.097	25.659	25.127	19.383
LTR	ERV1	MER66C	49.825	52.382	66.681	64.774	64.649	53.669	51.254	59.671	65.03	71.593	59.935	55.822	69.615	57.727	81.826	81.213	72.02	69.503	70.122	71.144	69.141	67.009	70.384	67.011	52.895	72.436	56.533	68.391	70.893	67.904	73.131	84.367	76.94	69.118	70.309	74.849
DNA	hAT-Tip100	MER91B	243.107	287.948	318.948	269.029	277.427	245.684	273.042	281.224	269.226	316.934	273.645	241.562	301.369	233.344	340.589	295.454	299.689	249.608	279.339	261.273	321.394	299.129	292.233	279.394	159.548	305.688	191.493	246.009	243.946	270.936	269.937	296.36	266.809	287.158	252.899	263.506
LTR	ERV1	MER66A	26.233	34.885	28.657	27.495	32.405	28.453	25.56	37.763	32.287	31.82	33.248	27.43	32.402	22.91	31.695	37.037	28.106	24.918	30.003	28.023	29.306	27.34	26.246	22.682	15.537	27.865	18.436	21.31	21.549	23.136	23.03	24.572	22.363	24.407	20.408	21.423
DNA	hAT-Charlie	Charlie2a	214.632	196.375	236.133	204.317	222.476	217.06	203.461	205.652	220.453	235.166	255.463	247.412	251.666	186.495	272.658	260.522	263.657	234.17	230.368	225.731	254.608	270.717	269.459	236.111	160.744	285.414	154.49	219.744	233.89	238.682	255.982	276.215	228.084	256.931	217.506	244.939
DNA	hAT-Charlie	Charlie2b	408.557	387.036	417.57	366.902	403.622	423.845	383.506	385.528	437.743	437.775	476.239	456.602	462.029	364.709	501.091	460.697	453.361	420.794	386.776	407.437	497.608	475.661	477.192	469.838	346.355	515.261	336.768	429.833	501.936	467.556	520.071	571.711	455.348	491.064	452.436	440.275
LTR	ERV1	MER50C	7.66	8.25	7.486	8.255	8.091	7.253	10.074	8.865	8.883	9.68	7.371	8.928	11.21	6.574	11.117	12.968	12.984	9.428	8.668	12.099	8.871	12.605	7.603	8.483	8.721	8.928	7.126	9.591	8.856	9.36	12.159	9.109	9.579	8.169	9.914	10.229
LTR	ERV1	MER50B	40.938	41.782	54.735	41.662	41.355	51.004	38.267	48.648	54.887	57.829	52.806	59.303	49.487	41.693	62.653	54.177	56.949	60.53	47.217	51.78	66.199	60.736	61.322	57.612	54.925	72.626	57.867	62.964	69.942	66.748	72.855	68.743	69.336	68.927	63.803	64.422
SINE	MIR	MIRc	21581.8	21420.4	23637	21834.9	22856.1	21918.4	20397.5	22749.8	23177.9	24092.7	24161.6	22400.5	25026.7	19916.7	26540.2	25588.6	26190.2	23185.5	22310.1	22915.1	26269.1	25061.6	25589.9	23584.7	17178.9	26381.8	17923.9	22008.9	24050.1	23585.5	24708.6	26769.8	24078.7	24962.7	22045.6	22368.1
LTR	ERVK	LTR22C0	19.605	22.272	20.797	23.151	19.114	20.01	15.946	24.976	21.31	24.094	21.617	22.482	26.718	20.021	34.277	30.864	38.764	26.598	29.773	29.573	29.176	27.34	25.517	20.924	15.802	22.605	18.039	25.129	20.69	21.616	19.301	27.893	22.316	20.443	20.878	28.088
LINE	CR1	X1_LINE	7.345	6.512	9.233	8.201	7.252	8.11	5.032	8.297	10.085	7.457	9.455	5.781	6.3	6.307	6.481	6.902	10.066	10.345	6.621	7.651	10.668	9.006	7.119	6.4	5.02	7.341	5.551	8.661	9.571	9.982	5.999	6.508	11.027	6.834	6.95	7.141
LTR	ERVK	LTR22C2	4.169	5.879	8.207	7.903	7.964	9.806	6.523	6.539	7.003	7.196	8.283	5.276	10.151	8.609	16.134	9.353	12.709	11.227	7.702	9.677	12.613	10.185	13.014	9.573	6.108	9.088	4.78	7.619	8.553	8.714	9.998	14.463	12.252	8.908	8.866	8.093
DNA	TcMar-Tigger	MER46C	515.717	531.031	558.159	484.145	502.734	485.574	521.633	493.169	543.682	536.166	583.136	516.65	593.287	426.446	641.469	532.107	553.133	499.502	484.285	480.027	598.828	557.516	564.837	545.073	317.845	588.755	332.701	470.307	473.081	509.278	586.172	640.314	518.522	532.573	469.455	475.052
LTR	ERV1	MER31B	244.537	243.048	319.354	286.535	268.886	327.591	241.087	274.797	331.413	327.284	301.769	331.341	290.8	274.206	355.234	319.729	335.96	347.297	285.513	313.758	354.04	342.914	360.036	324.775	321.333	372.786	335.046	339.938	403.697	352.88	378.137	368.903	373.33	376.885	343.136	321.809
DNA	hAT	MamRep38	290.47	292.378	279.45	284.264	299.6	274.307	258.187	305.314	279.925	301.869	303.218	259.294	323.049	241.665	350.468	353.04	325.661	260.753	318.288	307.619	330.243	292.79	310.369	289.603	173.995	327.248	194.677	268.547	288.831	280.702	274.201	297.385	284.936	277.533	278.223	295.725
LTR	ERV1	MER31A	133.729	142.13	141.9	148.531	145.591	129.513	127.988	135.366	134.36	150.862	138.357	127.104	168.995	133.452	165.25	188.999	193.561	149.238	151.632	151.722	174.373	156.047	155.554	132.889	91.315	161.07	105.59	137.966	129.223	142.916	149.379	156.17	143.681	150.52	130.713	149.516
DNA	hAT-Charlie	MER107	2942.32	2430.34	2902.01	3033.08	2669.77	3016.95	2661.86	2570.02	2909	2846.59	2522.81	3439.09	2621.79	2902.32	2473.06	2597.1	2636.17	3053.29	2628.96	3108.36	2734.78	2864.35	2959.24	2608.44	2959.2	2474.49	2728.18	2371.15	3340.79	2645.7	2906.91	2593.36	2890.67	2886.13	2647.58	1984.71
LINE	RTE-X	L4_B_Mam	408.737	398.368	480.247	386.744	444.72	408.868	396.456	410.437	455.887	464.586	512.665	408.439	481.204	400.528	530.819	481.262	507.273	459.205	409.337	415.637	523.268	462.188	512.226	474.13	260.588	514.306	281.146	422.873	437.145	450.6	482.767	551.285	428.487	474.834	411.286	437.469
LTR	ERV1	MER34D	22.811	20.204	28.298	20.8	19.033	21.979	19.703	21.224	21.481	22.568	23.637	24.186	30.602	15.831	33.298	25.493	21.406	21.996	22.613	21.976	25.985	23.204	23.95	21.1	13.829	21.723	11.299	16.498	15.307	26.482	27.851	29.221	16.034	23.468	15.444	19.587
LTR	Gypsy?	LTR88b	120.423	163.363	132.662	172.24	134.451	145.767	113.638	158.379	143.817	142.822	160.106	122.158	145.551	131.137	174.328	178.171	164.587	147.025	147.716	149.221	167.915	146.973	158.843	144.278	138.767	162.836	128.356	153.714	175.403	161.271	175.653	169.81	158.62	160.992	145.862	162.658
DNA	hAT-Charlie	MER20	3598.49	3822.64	3799.86	3750.93	3901.41	3743.89	3407.85	3922.77	3831.04	4102.31	3950.63	3598.2	3995.21	3413.07	4246.02	4321.92	4421.3	3773.86	3875.97	3748.62	4169	4107.21	4141.09	3677.05	2579.8	3831.15	2800.7	3324.9	3492.75	3500.16	3612	3888.83	3557.18	3621.05	3354.47	3396.38
LTR	ERV1	LTR30	4.319	6.839	7.705	4.458	5.944	4.79	4.965	6.089	7.971	5.871	6.707	5.246	6.111	5.539	8.378	8.004	9.282	7.001	6.615	6.538	8.52	8.832	8.188	6.558	6.465	5.931	6.142	6.902	6.395	7.764	6.044	5.716	7.586	5.278	5.064	5.853
LTR	ERVL	LTR16E2	468.622	451.509	478.122	496.847	476.433	494.093	439.483	490.47	481.243	496.567	461.703	520.583	493.156	476.856	477.429	505.351	513.507	509.526	484.593	530.22	523.852	515.204	506.466	465.95	453.078	507.857	460.149	451.546	554.879	481.086	500.553	514.686	519.167	516.771	459.879	432.035
LTR	ERVL	LTR16E1	187.927	182.756	218.066	206.302	192.649	210.088	181.717	215.584	218.698	219.265	227.28	188.596	231.014	191.104	260.433	266.932	272.544	244.981	228.007	237.293	247.489	247.109	241.577	211.131	193.977	270.033	201.474	235.275	253.269	231.134	232.157	254.342	255.411	252.988	228.198	223.571
LTR	ERV1	LTR43B	16.354	16.247	22.202	18.355	16.593	21.544	15.481	18.206	26.286	20.732	18.182	18.981	20.324	15.549	21.813	17.785	19.741	19.596	18.522	18.773	20.956	19.714	23.15	19.058	18.698	22.834	18.129	20.373	23.994	21.85	28.622	24.744	23.184	22.893	19.513	16.125
LTR	ERV1	MER49	105.087	129.984	157.271	124.369	137.976	136.855	115.787	129.035	156.561	160.675	151.141	142.202	144.515	124.33	180.344	162.458	164.857	153.524	140.445	141.319	174.031	179.316	169.943	169.237	122.35	178.405	143.1	146.162	168.526	172.009	176.521	187.985	165.648	168.056	166.508	161.567
LTR	ERV1	MER48	19.405	15.828	15.854	16.62	18.505	17.227	16.826	16.749	19.509	18.807	16.162	16.058	19.543	15.391	23.371	24.785	14.775	17.71	19.686	19.218	18.425	16.306	19.138	13.676	10.291	13.691	7.902	18.379	13.581	16.693	18.572	18.724	14.495	20.626	11.44	16.266
LTR	ERV1	PRIMAX-int	3.64	1.796	3.95	3.076	3.72	3.508	2.878	3.263	3.972	3.319	5.348	2.733	4.478	2.782	4.491	5.075	4.542	3.715	3.956	3.83	6.034	4.73	5.572	4.525	3.164	6.477	3.877	3.361	4.131	5.093	5.881	6.153	3.62	5.218	3.975	5.041
LTR	ERV1	LTR36	69.648	68.68	87.799	68.045	72.12	77.208	56.649	68.167	85.185	85.082	79.189	82.585	76.268	57.969	91.433	78.748	81.876	84.205	65.887	74.432	83.138	84.22	93.221	75.792	67.933	94.519	75.772	86.266	93.489	88.052	92.084	97.563	93.142	92.341	81.116	87.384
LTR	ERVL	LTR40c	268.83	254.689	306.227	283.595	276.426	305.8	243.746	273.445	306.424	303.565	275.293	300.985	293.034	285.627	331.474	305.398	322.244	328.738	271.579	294.161	326.95	329.433	325.102	311.549	607.643	581.522	569.146	580.437	702.353	599.198	664.884	619.595	647.025	655.058	607.714	496.305
LINE	CR1	X7B_LINE	182.63	158.982	185.703	133.538	174.622	180.387	154.926	166.419	173.706	193.382	188.643	182.376	214.388	134.015	234.226	193.603	215.902	179.437	172	165.161	217.682	186.955	197.597	198.981	122.998	228.96	127.2	178.943	183.783	200.74	217.137	263.431	185.011	201.514	160.877	189.834
LTR	ERV1	PRIMA4_LTR	22.621	28.829	28.078	30.085	35.537	22.575	20.635	25.267	24.762	30.838	28.572	22.121	33.752	25.634	39.025	34.672	33.362	30.073	32.639	30.232	34.191	36.376	36.772	29.452	16.362	40.574	22.962	26.637	30.094	37.711	37.491	44.274	32.232	33.168	30.03	28.904
LTR	ERVK	HERVK22-int	36.497	37.257	41.841	39.386	39.943	35.42	35.909	41.201	39.436	44.229	41.56	37.334	47.766	40.983	51.005	51.075	53.021	42.103	41.461	42.441	47.816	42.866	45.758	41.228	28.305	43.603	29.109	36.315	37.153	40.857	47.545	49.546	40.455	38.389	40.546	47.142
DNA	TcMar-Tigger	Tigger6a	110.063	104.656	148.169	112.54	115.215	142.508	106.691	111.241	140.668	148.885	147.315	152.53	135.437	108.389	149.064	131.674	134.461	152.453	124.15	128.984	150.998	147.529	161.46	142.548	143.902	165.647	135.931	143.989	178.44	158.188	168.073	185.951	164.86	167.63	160.877	134.369
DNA	TcMar-Tigger	Tigger6b	23.656	28.829	32.485	22.315	24.673	28.049	22.262	27.692	25.845	31.254	32.998	27.528	30.53	24.859	36.701	33.67	31.774	27.4	32.379	28.186	35.71	30.08	33.385	34.873	18.812	36.898	15.418	28.292	29.475	29.991	34.02	52.944	31.724	29.448	24.31	30.416
Other	Other	SVA_F	54.331	61.181	55.538	55.533	57.713	52.894	60.028	65.716	53.441	56.197	55.61	47.996	68.868	49.669	73.532	67.231	76.43	57.413	72.757	65.643	57.103	61.196	56.295	50.192	36.319	57.2	42.8	52.65	48.231	51.391	48.284	57.657	48.779	50.094	45.965	56.572
LTR	ERV1	MER83B	81.116	76.108	100.049	69.956	89.047	79.43	74.924	77.759	71.493	88.702	79.639	82.172	114.457	78.382	147.079	93.266	129.026	94.791	101.596	100.928	91.358	119.973	109.774	85.418	41.351	109.481	56.06	73.622	96.122	60.706	104.975	93.905	118.932	103.824	84.171	105.688
LINE	L1	L1MCb	163.438	177.082	226.137	184.658	189.568	211.12	161.825	166.141	227.962	222.001	225.357	226.911	207.691	174.904	248.988	218.531	217.332	233.877	191.399	193.231	257.483	246.336	256.593	231.961	192.253	258.841	205.877	218.734	263.071	244.356	256.551	263.282	249.637	245.659	236.613	219.313
LINE	L1	L1MCc	359.367	346.309	437.754	354.841	395.722	397.546	321.944	383.027	421.804	440.731	436.378	437.998	433.902	324.34	468.897	417.769	460.4	443.938	367.648	388.072	481.276	461.597	463.953	443.825	348.15	496.621	338.979	436.509	475.062	414.213	498.842	523.818	464.49	489.548	417.362	454.819
LINE	L1	L1PB2	287.966	259.522	359.656	292.878	284.173	339.977	265.995	281.766	354.541	344.101	337.284	366.86	302.091	271.747	374.982	300.347	325.282	375.84	296.539	325.319	363.192	350.29	375.554	343.242	314.989	369.329	318.115	334.954	400.054	352.93	408.576	421.877	375.908	397.881	345.806	321.17
LINE	L1	L1MCa	1718.77	1525.67	1888.81	1763.73	1672.15	1847.07	1580.48	1599.11	1856.42	1857.18	1768.82	2039.48	1760.39	1685.75	1861.33	1720	1809.36	1954.76	1691.17	1862.5	1914.56	1912.46	2011.76	1846.66	1711.95	1879.32	1657.84	1673.34	2118.58	1880.35	2026.8	2037.64	1960.03	1970.38	1813.76	1568.96
LINE	L1	L1PB4	2460.27	2082.08	2491.36	2551.91	2276.91	2596.2	2148.77	2246.61	2478.66	2447.05	2331.39	2885.33	2358.66	2399.51	2340.47	2255.35	2404.73	2672.73	2335.68	2662.17	2479.47	2539.49	2683	2361.45	2080.5	2142.5	2127.32	1973.66	2598.39	2162.55	2433.23	2286.08	2292.51	2398.09	2131.21	1705.39
LTR	ERV1	MER72B	20.359	19.841	20.879	19.455	21.187	19.529	14.794	20.501	20.034	19.747	22.273	18.324	22.314	15.992	24.539	20.202	24.736	22.254	20.304	20.247	25.814	20.103	22.535	18.462	14.79	20.973	16.478	19.999	17.425	19.48	19.214	20.92	17.968	18.728	22.523	21.066
DNA	hAT-Charlie	MER102b	774.221	784.535	868.935	787.908	836.809	815.702	740.112	858.117	830.046	925.961	918.69	787.821	926.544	730.001	1021.91	938.995	977.691	880.038	848.361	865.34	975.698	899.332	956.383	885.536	615.486	928.075	668.62	808.844	863.982	851.299	922.482	1001.32	892.56	885.025	789.145	851.667
DNA	hAT-Charlie	MER102c	863.427	889.402	1052.63	932.041	922.856	1023.91	852.674	912.821	1072.03	1085.69	1005.91	1067.54	960.501	858.546	1103.46	1031.39	1036.53	1073.08	946.039	962.357	1059.91	1092.17	1123.95	1002.02	925.866	1088.15	915.837	971.227	1141.25	1043.42	1108.2	1197.74	1097.76	1064.52	1002.36	939.682
DNA	hAT-Charlie	MER102a	614.519	630.243	678.382	634.979	667.155	642.271	590.65	672.202	657.042	707.344	696.814	644.895	728.56	539.241	772.24	731.828	727.354	636.845	628.055	616.196	746.969	692.953	723.069	675.498	473.127	730.678	506.894	618.472	674.96	665.357	710.863	724.663	686.859	702.723	616.633	615.813
LTR	ERV1	LTR58	5.544	3.816	4.08	3.603	2.577	4.804	2.977	3.216	4.127	3.952	3.535	2.581	3.063	2.628	3.03	5.729	3.018	2.673	2.874	2.826	2.279	4.467	4.306	4.274	2.822	3.641	3.084	3.509	2.456	3.961	2.43	2.26	3.145	2.373	3.218	5.554
SINE	Alu	AluYa5	350.738	342.437	430.667	339.19	345.294	400.768	339.334	394.049	412.33	421.248	446.723	473.442	453.882	251.177	511.468	411.152	389.895	430.981	368.884	393.916	450.847	416.75	474.154	450.307	294.865	450.568	296.905	348.863	409.118	427.267	469.502	541.022	412.826	441.624	386.327	348.189
LTR	ERVL	LTR53-int	1351.37	1117.36	1158.58	1411.39	1244.23	1201.85	1210.71	1180.29	1161.54	1134.68	1016.14	1385.48	1191.73	1335.61	982.607	1187.38	1204.56	1232.05	1198.4	1435.52	1081.15	1138.17	1190.27	1053.64	1143.44	950.613	1067.02	907.931	1295.33	1020.97	1127.37	995.818	1123.58	1119.97	1019.79	754.95
SINE	Alu	AluYa8	69.091	68.093	83.611	57.932	67.46	67.889	65.232	70.501	75.497	79.63	82.52	76.233	91.275	42.275	101.393	80.614	76.55	79.578	74.809	76.385	89.422	80.411	98.927	80.476	45.047	103.254	54.972	70.791	78.021	84.227	96.131	111.75	78.006	93.007	70.786	74.157
LTR	ERVL?	LTR55	27.389	27.274	29.027	31.961	24.829	32.301	23.297	36.714	29.264	29.709	32.324	26.955	36.023	23.775	38.778	44.543	37.016	31.243	31.038	35.044	32.861	32.388	40.189	35.899	21.413	35.975	24.669	25.563	27.596	35.649	33.152	29.055	29.399	32.673	33.427	24.597
LTR	ERV1	LTR56	90.188	110.416	102.897	98.246	107.904	95.411	88.874	101.12	107.383	107.026	106.737	91.379	119.98	111.283	137.108	121.898	144.04	108.709	114.379	113.499	124.353	128.062	119.717	111.913	65.732	127.977	79.146	113.615	110.386	116.757	116.177	142.046	114.68	113.899	107.966	123.514
LTR	ERVL	LTR57	83.573	90.589	61.326	57.226	76.572	58.478	59.52	76.246	68.984	74.699	79.475	54.946	53.858	46.355	56.492	53.356	56.455	51.027	48.392	53.3	54.264	56.806	49.635	50.622	45.299	58.861	44.986	50.059	57.719	45.671	46.159	49.862	60.978	55.537	46.084	47.223
LTR	ERV1	LTR45C	325.216	292.209	414.685	340.34	320.828	419.287	299.222	300.88	418.273	411.499	366.205	476.802	319.285	326.17	374.71	324.206	325.461	430.423	304.88	357.241	408.794	409.844	426.472	386.167	465.536	426.843	442.308	400.554	535.583	445.778	489.534	443.45	486.73	476.816	443.016	352.144
LTR	ERV1	LTR45B	35.054	38.633	41.18	42.624	37.419	41.556	38.149	48.237	42.629	45.381	39.206	34.518	45.776	40.824	52.779	48.664	40.75	37.404	42.677	48.963	47.653	41.462	46.289	38.655	23.529	50.304	32.739	38.533	43.399	46.949	48.231	55.567	36.612	47.23	39.616	39.945
LTR	ERVL	LTR52	80.145	84.138	81.19	87.863	81.081	82.109	87.454	94.619	94.371	92.461	83.219	77.821	107.834	84.204	99.835	110.723	120.764	96.928	99.678	105.968	105.729	94.328	95.394	93.021	72.856	99.019	69.915	86.059	81.222	93.433	86.518	108.621	91.448	95.281	76.231	96.13
LTR	ERVL	LTR53	35.064	36.849	33.573	38.673	41.592	32.395	30.475	35.331	34.07	41.636	34.399	25.668	48.246	42.369	46.657	61.311	54.101	38.039	49.772	53.346	46.204	44.552	47.172	45.074	24.871	61.078	34.128	44.218	44.423	40.192	45.091	52.142	44.969	53.279	47.481	52.497
LTR	ERV1	MER39	295.152	303.179	360.128	339.948	325.044	353.133	274.76	313.693	370.72	363.358	354.557	354.214	347.67	294.496	398.275	390.362	371.394	362.382	336.241	353.171	420.12	371.398	389.333	363.474	314.839	396.857	320.673	348.863	389.456	378.298	392.291	413.306	385.507	381.741	362.376	352.814
LTR	ERV1	MER34B-int	127.963	126.479	159.94	100.067	128.712	129.865	156.349	110.008	147.069	133.827	155.561	147.105	112.007	80.96	123.259	89.904	96.751	108.765	86.359	91.002	117.768	132.455	124.236	128.893	96.605	108.8	98.291	123.305	107.062	116.285	134.344	139.463	123.751	116.637	107.073	91.842
LTR	ERVL	LTR75B	10.246	9.666	9.792	10.878	11.103	8.945	7.61	11.255	11.255	10.793	9.697	5.506	13.301	10.661	13.711	14.731	20.589	10.626	10.518	12.345	13.448	13.67	11.1	14.77	5.976	13.283	7.863	14.636	11.963	12.392	12.497	10.072	15.26	14.018	10.725	16.663
DNA	hAT-Charlie	MER30	1323.76	1251.51	1571.89	1334.22	1337.95	1512.66	1251.57	1279.9	1534.72	1538.33	1514.7	1619.02	1406.21	1296.11	1644.6	1445.47	1470.48	1607.25	1315.08	1398.84	1622.92	1612.24	1642.34	1511.85	1314.3	1625.73	1314.01	1415.84	1678.32	1523.59	1702.73	1746.52	1612.45	1625.99	1478.28	1387.35
LINE	CR1	CR1_Mam	948.278	849.346	1038.05	1004.57	899.741	1053.7	874.34	909.998	1044.26	1028.32	968.213	1123.68	954.772	928.872	1025.51	1002.1	981.995	1073.01	931.128	1012.94	1043.5	1071.47	1114.68	992.341	1169.12	1156.69	1103.52	1052.3	1322.2	1137.73	1273.45	1230.77	1204.33	1239.64	1145.12	956.904
DNA	hAT-Charlie	MER33	1509.15	1415.11	1774.31	1364.63	1511.63	1591.86	1413.28	1476.32	1692.55	1754.58	1850.3	1802.21	1692.82	1325.81	1941.65	1654.48	1757.32	1687.58	1540.45	1452.02	1814.99	1772.85	1883.76	1790.83	1210.21	1864.43	1246.31	1556.27	1763.83	1668.56	1964.34	2145.17	1774.76	1785.96	1611.48	1613.88
LTR	ERV1	MER34	124.193	137.361	159.008	134.042	137.261	170.503	123.906	135.422	156.907	162.083	150.173	156.759	142.926	124.464	169.423	148.553	162.681	177.766	125.492	145.001	176.779	164.396	165.648	155.675	141.644	176.527	144.417	166.412	189.755	183.717	189.77	185.951	180.134	189.345	160.401	156.839
LINE	L1	L1P4d	7.754	6.959	8.2	8.945	8.19	9.322	7.712	8.15	7.969	7.613	8.151	7.831	10.078	6.369	10.459	8.418	7.1	9.817	6.124	7.765	8.41	8.781	8.381	7.569	4.808	6.328	5.343	6.983	7.653	7.551	10.271	10.286	7.356	6.345	7.175	7.634
LTR	ERVL-MaLR	MLT1G3-int	71.297	66.492	103.844	75.993	73.539	105.673	68.483	66.41	105.538	106.679	98.1	119.797	74.115	74.38	93.845	78.694	78.473	107.844	75.91	77.134	103.05	107.152	107.349	95.03	105.476	106.209	106.331	94.979	122.294	106.948	116.543	110.003	112.878	113.696	104.308	90.343
LTR	ERV1	HERVI-int	37.659	58.262	48.31	51.469	63.802	47.379	40.254	41.806	48.249	52.264	46.203	38.7	73.145	76.066	88.09	71.818	65.079	59.789	73.531	55.452	80.434	61.171	68.581	82.138	30.014	59.281	56.582	65.202	41.801	66.439	57.578	70.846	65.231	49.868	65.497	46.238
DNA	DNA	Eulor9A	15.968	15.262	21.629	22.207	19.784	17.431	18.996	25.974	24.935	18.492	22.378	22.235	22.617	16.633	29.723	23.634	21.997	19.895	14.723	20.661	24.723	21.031	33.123	26.51	15.169	22.183	11.742	20.821	24.007	23.113	31.723	25.926	21.584	17.691	15.84	26.916
LTR	ERV1	LTR27E	7.174	9.364	8.697	8.61	8.494	9.679	8.441	10.067	9.265	8.106	9.355	9.276	9.131	9.075	10.613	12.443	10.941	9.763	9.671	8.965	11.199	10.022	11.899	5.797	6.668	9.271	5.43	8.194	7.538	8.636	9.056	9.432	9.061	10.285	7.181	12.316
LINE	L1	L1P4e	10.499	10.802	13.28	10.775	12.475	10.946	7.978	11.101	11.348	12.366	10.959	10.465	12.155	8.824	14.428	13.664	12.535	12.771	10.842	10.871	14.051	11.566	12.19	10.791	9.495	14.437	10.265	11.865	12.754	14.581	12.925	14.01	14.903	15.393	14.104	14.673
LTR	ERV1	LTR27C	21.919	26.825	25.562	24.647	27.674	23.419	24.229	28.065	23.165	28.634	23.472	20.271	26.347	23.097	30.594	31.221	27.556	24.715	23.796	25.158	27.601	23.392	27.558	20.7	11.734	24.787	15.769	23.513	19.671	25.001	21.927	27.893	22.197	25.329	19.89	20.255
LTR	ERV1	LTR27B	13.461	12.423	13.468	17.612	12.747	10.54	13.111	15.93	9.632	12.094	12.051	8.643	16.85	11.314	14.638	15.073	18.621	13.708	14.677	15.522	17.652	14.96	12.818	11.736	6.809	17.925	9.52	12.03	10.645	11.607	12.788	11.081	15.913	15.893	8.979	10.296
LTR	ERV1	MER83A-int	5.162	4.035	5.644	5.266	6.034	4.113	4.579	4.824	5.511	5.752	6.897	6.941	5.25	4.971	6.931	6.749	6.705	4.667	6.511	6.526	6.013	6.239	5.246	5.836	5.151	6.599	4.306	5.911	4.394	6.498	5.387	6.412	7.384	5.098	5.215	4.186
DNA	TcMar-Tigger	MER44C	142.813	148.055	179.173	157.283	156.344	154.556	131.415	143.728	167.313	173.716	170.135	168.963	156.117	131.924	178.953	174.964	187.685	166.078	157.088	155.976	200.679	181.335	181.73	175.077	123.902	188.119	135.931	152.582	173.345	172.011	181.718	184.291	172.093	185.6	158.251	150.108
LINE	L1	L1MC2	1453.53	1292.11	1540.43	1469.39	1368.2	1502.26	1312.59	1348.94	1517.91	1494.82	1500.05	1680.25	1479.46	1351.15	1542.22	1473.56	1484.54	1585.98	1450.45	1534.9	1592.62	1542.79	1652.26	1541.89	1541.23	1682.71	1479.33	1487.09	1889.54	1661.94	1836.09	1780.44	1742.05	1801.13	1608.02	1376.83
LINE	L1	L1MC3	2087.4	1921.35	1956.67	2161.95	2085.47	1872	1903.46	1991.4	1953.5	1937.27	1870.1	2083.56	2211.07	2006.52	2061.76	2206.63	2280.07	2026.38	2123.2	2250.45	2118.44	1978.7	2116.42	1954.82	1594.82	2071.81	1632.91	1748.55	2113.8	1947.05	2088.86	2152.43	2007.82	2076.35	1845.92	1691.24
SINE	Alu	FRAM	2415.39	2247.92	2704.16	2340.33	2286.7	2621.25	2287.78	2381.89	2603.82	2652.09	2712.43	2857.31	2555.78	1993.34	2867.25	2530.96	2420.88	2714.32	2374.01	2569.71	2800.72	2723.06	2937.51	2629.54	2330.48	2947.52	2272.74	2514.65	3108.22	2827.22	3110.43	3137.1	2915.28	2947.14	2636.09	2336.15
LINE	L1	L1MC1	1414.9	1338.77	1644.03	1417.37	1429.23	1588.33	1318.85	1387.6	1641.28	1619.84	1648.44	1672.7	1595.3	1352.48	1792.38	1623.58	1657.32	1712.34	1558.81	1564.55	1810.14	1701.17	1813.87	1724.91	1331.04	1817.22	1360.94	1555.82	1787.35	1709.02	1857.83	1986.76	1734.12	1831.45	1615.54	1541.02
LTR	ERVL-MaLR	MLT1M	329.45	330.384	347.337	330.78	356.891	306.929	307.796	362.348	345.073	361.897	396.27	329.127	371.538	330.434	429.654	426.57	427.598	328.683	368.191	368.904	398.625	361.376	399.866	339.559	241.836	407.749	283.24	325.512	358.286	350.503	341.097	412.921	343.719	383.83	330.082	377.637
LINE	L1	L1MC4	4619.12	4600.73	5541.53	4562.18	4808.79	5129.61	4465.56	4605.06	5419.44	5444.73	5689.44	5559.81	5379.52	4281.8	6201.77	5285.3	5650.27	5530.19	5127.16	4924.3	6015.3	5839.78	6153.82	5786.68	3851.36	6086.59	4073.12	5067.09	5674.11	5425.2	6133.98	6601.27	5668.99	5829.57	5202.67	5034.46
LTR	ERV1	HERV9-int	57.457	59.477	59.65	55.684	60.472	60.235	44.448	63.223	58.148	63.834	58.94	56.603	56.249	44.364	61.744	57.906	61.562	52.442	55.333	52.791	59.354	54.887	58.413	45.153	37.264	55.762	39.212	46.936	49.15	48.467	54.131	56.934	48.701	48.656	43.708	54.441
LINE	CR1	X8_LINE	36.234	40.699	40.03	39.265	44.432	33.944	31.182	37.848	41.558	51.325	48.953	46.851	45.234	34.652	46.981	53.095	43.554	37.939	35.415	49.775	49.445	48.247	49.464	50.653	38.612	55.66	38.427	43.955	48.413	61.505	58.64	51.852	40.896	51.053	39.601	43.396
LINE	L2	L2b	18425.8	24495.4	23060.6	23852.4	23554.9	22497.9	23214	24762	23467.3	24073.7	23643.8	21052.2	21255.5	28218	24686	26708.1	27604.7	23193.1	26493.1	23650.1	25046	23543	24074.3	23379.6	18520.9	24640.2	23157.8	23811.4	21753.1	24599.7	23386.3	23851.9	22875.7	23239.6	23642.2	24975.7
LINE	L1	L1MB7	4509.97	4193.96	5026.04	4404.79	4391.43	4573.24	4136.53	4311.88	4757.32	4930.74	4967.03	5106.99	4790.98	4132.83	5206.64	4596.71	4975.49	4876.81	4501.83	4620.61	5020.43	4994.59	5209.55	4780.74	3902.99	5228.56	4013.03	4478.95	5308.1	4836.22	5497.74	5742.28	5121.66	5300.41	4707.62	4366.69
LTR	Gypsy	LTR81C	32.102	37.52	50.535	46.198	46.378	47.209	35.916	41.806	54.025	49.674	38.259	40.432	54.253	41.293	66.087	62.956	51.95	49.871	42.246	43.919	61.543	61.313	54.782	58.72	39.588	67.945	43.364	52.129	53.748	56.445	49.207	64.405	52.714	58.866	54.162	54.153
LTR	ERV1	LTR38-int	4.893	5.416	5.415	5.399	4.624	5.386	7.666	10.581	6.535	6.33	8.211	4.995	7.113	6.539	8.243	8.282	8.118	6.791	7.175	8.008	6.176	7.522	7.779	4.367	3.662	7.442	3.581	5.045	8.389	6.736	6.45	6.748	7.94	6.783	4.152	8.063
RC	Helitron	Helitron1Nb_Mam	214.001	184.696	320.59	220.659	204.028	317.086	199.545	195.676	316.909	305.031	277.084	367.595	211.839	222.102	280.042	210.072	207.882	336.82	200.62	234.271	313.366	306.261	331.499	294.324	373.345	336.715	348.115	311.467	419.279	348.081	375.999	358.765	374.124	377.411	345.257	277.571
LTR	ERVK	LTR5A	28.623	27.981	36.743	33.427	42.521	30.45	32.021	34.125	37.31	31.107	32.98	25.918	49.99	42.747	62.222	53.236	64.311	41.463	48.813	44.463	50.341	44.312	45.808	38.43	27.081	49.031	28.491	40.952	43.271	39.388	42.543	49.455	48.808	42.433	35.393	47.481
LTR	ERVK	LTR5B	81.101	79.853	85.634	79.654	84.004	72.691	77.736	91.162	77.846	91.663	86.999	67.819	102.282	75.839	105	110.333	107.218	78.799	91.017	100.454	91.666	94.559	91.28	90.13	50.377	101.416	53.573	80.782	80.852	86.448	81.389	107.393	86.552	85.258	75.999	84.879
LTR	Gypsy	LTR81B	68.21	72.109	87.036	87.681	83.408	80.373	66.447	81.374	85.736	83.617	72.334	63.734	97.93	69.529	118.14	131.752	108.168	94.142	83.442	101.388	107.924	87.753	95.605	93.114	69.109	115.354	73.605	94.408	96.339	98.091	96.445	121.778	94.815	98.567	98.765	116.741
scRNA	scRNA	BC200	42.248	39.428	46.863	43.583	44.973	43.233	48.536	44.218	43.52	42.928	40.91	49.035	53.816	27.779	56.609	46.647	45.277	44.107	44.401	40.697	41.029	50.257	63.155	47.694	24.898	50.249	29.487	37.593	38.144	39.469	44.781	58.11	45.125	51.474	42.364	47.607
snRNA	snRNA	U17	14.089	6.584	9.628	4.922	10.169	9.12	12.882	9.08	14.566	15.873	13.904	14.574	6.795	5.565	7.882	5.694	4.374	4.953	4.869	4.548	4.425	5.203	7.768	2.172	2.461	5.243	2.041	4.6	3.366	4.194	2.94	3.418	5.212	7.344	3.028	7.561
LTR	Gypsy	LTR81A	56.068	53.649	71.344	66.944	66.118	69.661	60.784	71.479	69.578	76.714	69.837	71.324	80.664	67.366	107.93	113.062	105.286	83.658	87.94	85.833	106.613	92.107	91.861	85.597	66.546	109.396	67.174	86.942	89.606	96.531	87.48	116.22	79.21	102.45	93.016	104.844
LTR	ERV1	LTR28B	14.674	18.272	16.787	18.798	16.627	16.798	17.522	20.858	16.487	18.795	16.006	13.667	25.068	14.466	21.988	24.956	20.38	16.35	20.255	21.667	20.9	16.309	19.326	17.769	12.877	22.524	16.808	20.501	17.509	16.856	18.834	21.28	18.859	17.122	18.399	15.489
LTR	ERV1	LTR28C	37.016	39.158	32.938	42.6	45.74	30.719	38.758	46.264	32.743	33.376	33.059	27.998	49.162	38.7	43.72	56.117	51.04	37.273	48.281	53.337	43.308	37.038	43.93	33.474	31.055	42.662	28.489	36.089	38.065	35.881	35.03	44.023	38.263	36.241	34.125	40.25
LTR	Gypsy	LTR104_Mam	105.881	118.464	123.702	136.676	120.664	127.215	115.82	147.239	132.919	132.231	129.009	113.555	157.01	128.277	172.572	169.753	171.578	144.638	137.699	154.066	160.86	143.974	145.173	145.06	98.455	143.818	109.028	131.755	125.082	136.05	135.385	169.902	124.005	142.061	135.137	141.801
DNA	TcMar-Tigger	Tigger17	11.31	11.192	15.668	12.552	16.443	13.517	9.785	13.024	11.255	12.102	10.606	12.388	15.751	11.262	16.411	16.414	17.92	16.641	10.518	12.073	16.867	14.742	12.822	13.949	9.163	16.779	10.176	16.04	17.858	12.053	16.246	16.271	17.229	17.304	13.299	17.853
DNA	TcMar-Tigger	Tigger10	253.052	236.676	275.886	224.661	252.057	252.788	223.044	264.886	271.105	276.021	279.456	262.568	309.084	232.874	305.106	289.306	317.045	263.598	257.297	237.102	308.609	324.79	291.06	300.478	197.974	332.84	181.901	293.683	274.092	283.424	328.184	385.04	287.442	329.127	262.999	277.881
LTR	ERVL-MaLR	MLT1F2-int	19.605	16.28	22.476	19.618	22.018	17.227	16.67	16.186	22.01	20.606	23.839	19.499	21.351	18.419	30.33	21.231	27.452	24.861	20.577	21.705	26.441	21.443	27.303	24.343	11.553	32.159	17.114	20.183	26.585	23.653	25.55	30.217	21.55	29.789	26.312	24.438
DNA	TcMar-Tigger	Tigger12	325.94	282.352	422.606	265.682	332.238	320.223	277.935	373.116	330.905	381.449	400.922	359.763	284.83	285.824	417.4	275.673	337.15	347.947	249.077	262.697	329.258	347.375	367.732	332.011	185.243	318.796	202.247	284.805	290.239	301.238	321.487	323.09	316.282	301.614	273.813	293.141
LTR	ERV1	MER4E	53.457	54.303	61.491	61.304	61.685	54.835	54.799	57.465	66.455	63.139	72.532	55.88	75.673	48.768	82.441	77.404	79.324	61.062	70.622	61.134	80.571	69.398	78.756	67.026	46.766	81.386	50.226	64.987	67.618	71.52	89.381	84.385	73.305	76.711	70.786	71.721
LTR	ERV1	MER4D	90.256	90.953	115.562	92.149	98.618	102.683	78.301	92.945	111.015	112.122	113.529	103.735	110.641	84.82	127.38	108.914	113.967	113.545	87.688	95.985	115.915	128.069	114.406	117.377	82.93	138.885	95.78	105.774	122.17	117.755	126.647	145.983	125.828	130.14	115.361	119.657
LTR	ERV1	MER4A	169.707	153.927	199.289	175.512	167.46	194.186	155.792	157.328	202.364	209.453	192.314	214.669	170.703	159.629	203.984	186.804	185.216	210.204	165.799	171.97	210.58	221.852	218.023	195.194	227.226	238.102	224.868	204.198	261.671	243.67	257.632	247.339	251.309	259.306	237.768	198.302
LTR	ERVL-MaLR	MLT1E	103.657	92.591	136.532	108.086	102.735	128.01	87.908	104.193	125.309	132.138	144.55	133.169	121.458	94.599	144.379	128.367	124.298	135.129	108.977	120.327	157.05	140.719	146.212	129.851	105.967	155.903	114.48	121.3	145.293	132.073	140.592	161.933	148.173	141.717	131.061	121.874
LTR	ERV1	MER4C	52.519	63.752	63.475	56.745	62.848	61.682	52.71	57.885	59.934	61.48	67.9	57.1	65.137	48.003	75.76	58.133	67.916	65.597	56.256	54.559	74.151	63.072	68.716	64.618	39.215	72.752	41.629	66.164	52.827	63.66	62.876	72.274	60.61	63.042	56.307	58.468
LTR	ERV1	MER4B	306.279	295.834	396.692	331.475	318.114	387.458	285.273	302.569	389.432	393.224	368.648	426.347	341.534	312.74	397.847	346.591	356.881	414.56	327.835	339.003	402.768	394.013	416.676	385.398	374.072	417.11	376.395	369.615	463.836	427.539	436.617	434.951	438.242	441.907	417.637	349.377
LTR	ERVL-MaLR	MSTA-int	786.916	695.787	807.505	848.144	749.5	831.992	724.788	720.686	819.383	826.468	733.389	917.994	755.209	805.913	768.282	789.007	791.082	862.846	753.653	867.835	815.996	816.256	861.442	784.249	938.995	847.249	884.32	819.048	1074.53	896.004	973.509	883.886	958.194	930.791	890.575	718.97
LTR	ERVL-MaLR	MLT1J2-int	34.351	32.667	39.979	41.179	35.061	39.388	30.164	31.735	40.282	41.314	37.561	39.391	41.035	36.986	46.659	52.277	44.7	42.736	43.834	42.089	51.106	38.936	48.65	45.022	28.62	43.741	39.255	39.572	49.277	45.835	40.944	47.711	39.511	45.479	47.078	40.779
LTR	ERVL-MaLR	MLT1D-int	67.862	74.363	85.63	75.4	79.032	73.335	69.396	70.303	85.253	81.733	82.014	73.36	89.367	68.529	103.56	92.861	91.508	81.774	91.462	76.458	95.88	94.44	101.145	91.918	49.585	94.604	59.196	72.947	77.247	91.887	85.884	92.728	82.219	86.403	85.71	73.842
LTR	ERV1	HERV-Fc1_LTR1	1.141	1.017	1.439	1.554	0.843	0.341	1.598	0.965	1.158	0.701	0.779	1.475	1.8	2.445	2.849	4.209	1.634	1.718	3.695	1.628	0.977	1.378	1.804	1.407	1.537	3.296	2.379	1.031	0.743	2.474	3.035	2.324	1.547	2.253	1.471	1.836
LTR	ERV1	HERV-Fc1_LTR3	0.595	1.299	1.607	1.246	1.166	0.888	0.694	1.437	0.958	0.626	1.741	1.318	1.229	1.342	1.79	0.985	1.339	1.28	1.321	0.866	0.873	0.684	1.099	0.655	0.763	1.339	0.59	0.896	0.664	0.758	0.931	1.731	0.838	0.559	0.411	1.216
DNA	TcMar	MamRep1161	3.659	1.272	4.197	1.046	3.514	3.975	2.33	4.824	4.127	3.68	5.303	3.441	3.5	3.003	3.376	3.157	1.43	1.504	2.155	2.374	1.14	2.01	3.349	2.564	1.494	2.185	2.313	0.501	1.734	1.273	2.604	2.905	0.82	2.19	1.609	2.975
DNA	TcMar-Tigger	MER6	152.691	139.673	171.969	147.58	150.442	150.706	140.418	147.891	152.253	155.323	169.84	165.405	184.716	146.813	202.333	179.063	192.115	165.539	170.472	165.654	175.15	165.756	186.854	171.614	104.845	188.046	108.172	150.099	165.027	164.126	183.054	201.799	158.309	171.894	154.881	142.984
LTR	ERVL	LTR80A	28.817	25.437	25.311	25.758	25.956	26.834	23.88	23.365	26.872	30.663	28.41	22.582	26.088	21.679	30.771	34.722	28.775	22.179	29.744	25.817	32.695	30.657	29.245	25.193	18.487	29.494	19.514	27.255	26.982	30.079	29.29	37.045	23.998	29.159	28.958	29.68
LTR	ERVL	LTR80B	24.853	21.498	31.137	25.104	25.025	25.584	25.702	24.741	31.224	31.019	27.567	26.307	31.841	27.319	40.71	37.743	35.607	30.655	31.371	30.457	46.323	32.943	38.893	35.932	22.746	38.902	22.381	32.791	36.578	35.485	34.468	39.365	39.699	38.155	33.006	36.166
LINE	L1	HAL1	5080.82	4949.36	6031.22	5223.92	5215.93	5674.64	4750.28	5055.41	5940.27	6001.65	5921.91	6144.3	5550.03	4789.51	6400.88	5663.23	6012.2	6071.12	5347.09	5527.63	6372.98	6163.94	6525.97	5987.38	4657.98	6343.6	4711.4	5490.42	6296.74	5800.68	6442.76	6809.49	6126.27	6216.64	5678.43	5350.25
LTR	ERVL	MLT2F	150.819	144.992	188.195	159.383	159.821	191.009	148.228	167.022	183.601	184.898	174.153	170.332	190.324	168.645	226.014	219.513	200.353	192.281	172.485	187.714	222.668	220.376	209.917	184.237	168.064	216.616	169.985	192.1	210.657	197.823	217.527	216.459	212.291	212.74	199.89	211.108
LTR	ERVL	MLT2D	655.006	759.299	738.267	743.178	722.379	686.264	642.612	764.562	721.837	761.876	739.418	651.65	793.674	613.767	851.342	848.765	856.22	728.775	774.647	796.468	812.032	797.073	843.735	711.306	485.019	790	552.451	661.638	713.46	752.034	740.191	877.941	734.3	731.036	686.41	700.123
LTR	ERVL	MLT2E	57.384	50.45	45.289	44.28	58.5	58.887	53.001	62.106	47.46	51.31	52.653	38.712	56.003	41.669	61.673	64.534	59.337	50.623	36.211	61.045	47.867	58.968	50.237	44.617	29.38	51.123	30.354	46.365	53.965	49.018	37.491	60.531	43.484	61.33	56.575	45.822
LTR	ERV1	MER34A	422.403	390.978	1353.97	439.627	401.634	1280.54	382.418	376.787	1337.29	1268.86	1176.13	1389.81	414.776	434.288	1250.59	421.655	395.687	1375.35	398.699	443.293	1249.1	1253.52	1291.16	1241.3	1417.54	1185.58	1251.95	1139.49	1605.5	1294.32	1446.42	1226.33	1377.07	1336.13	1272	1029.64
LTR	ERV1	HUERS-P1-int	32.115	36.241	40.034	34.788	34.298	34.305	32.459	35.717	34.904	39.028	45.865	45.7	36.87	28.952	43.835	41.331	42.541	38.588	36.152	35.85	42.719	41.019	40.512	44.392	21.955	40.003	26.038	34.129	33.254	38.282	37.632	40.481	36.007	34.258	33.694	29.367
LTR	ERV1	MER34C	14.058	13.714	16.057	12.006	14.848	16.593	14.181	16.149	15.464	19.411	18.973	17.056	13.925	12.339	20.864	18.299	15.417	14.644	13.045	17.694	17.541	19.578	13.729	15.786	9.613	18.238	8.145	19.614	18.318	13.728	18.202	20.212	15.196	12.571	13.989	20.492
DNA	hAT-Charlie	Charlie1b_Mars	1.141	2.18	2.198	2.391	1.205	3.975	2.219	1.608	2.358	1.635	0.866	2.458	2.5	1.287	2.077	2.806	1.089	3.723	0.739	3.101	1.628	1.532	2.734	1.465	0.854	0.499	0.661	0.859	1.981	1.455	1.19	2.214	1.172	1.252	0.613	1.02
DNA	MULE-MuDR	Ricksha_0	27.009	27.061	31.788	28.22	27.719	30.45	29.245	25.145	35.059	33.194	31.529	38.437	31.949	26.837	38.653	34.924	34.924	34.552	29.497	33.77	34.918	33.704	33.715	39.412	21.741	36.257	28.343	34.042	33.975	32.182	34.699	40.553	30.479	36.351	31.217	28.868
DNA	hAT-Tip100	ORSL-2b	63.871	71.686	94.807	69.036	76.659	85.924	65.444	80.249	90.861	93.662	95.458	101.355	79.948	60.814	107.222	79.392	85.529	92.68	79.71	79.544	91.383	101.61	99.951	98.745	70.892	102.961	82.627	89.403	99.063	103.013	121.846	122.559	93.083	100.956	96.526	86.342
DNA	TcMar	DNA1_Mam	33.109	29.328	37.77	24.612	31.498	27.711	28.779	28.659	34.163	24.242	42.782	35.22	29.34	18.814	37.026	29.709	30.951	28.304	22.213	27.051	33.386	26.961	40.865	37.286	17.575	33.002	17.958	29.013	33.656	35.649	38.594	43.753	30.984	40.973	34.068	23.524
LTR	ERV1	PrimLTR79	16.799	16.958	33.399	23.012	20.905	32.301	20.579	17.084	32.077	34.956	32.198	40.002	26.689	23.274	35.575	26.831	29.073	37.09	22.201	22.044	36.47	35.515	37.079	32.822	40.086	43.476	38.738	40.099	49.413	45.411	43.74	42.13	55.175	48.462	41.024	34.515
LTR	ERVL	LTR57-int	14.167	11.771	17.363	17.802	15.873	16.72	13.796	14.66	15.978	17.508	16.935	19.432	19.148	16.252	22.424	21.374	17.943	19.459	17.243	17.236	20.246	20.655	21.389	22.082	22.145	26.525	22.311	20.757	26.007	22.868	29.405	30.08	24.034	31.438	25.236	20.443
LTR	ERV1	LTR8B	343.814	318.451	436.187	363.827	354.701	413.744	327.944	342.998	427.987	437.582	399.82	460.15	376.571	346.863	428.164	379.862	397.792	435.614	341.524	383.588	428.622	442.773	442.326	407.608	393.627	435.645	396.804	390.84	483.51	418.8	476.085	465.62	449.535	466.269	416.912	390.176
LTR	ERV1	LTR8A	130.314	152.849	160.034	146.811	140.26	142.454	145.374	145.891	148.169	163.318	156.369	139.248	171.744	142.249	209.47	196.315	208.562	157.45	177.604	159.079	180.831	180.835	188.315	166.843	110.482	208.103	126.583	158.258	168.063	164.553	173.987	205.321	175.466	181.217	167.884	191.381
DNA	TcMar-Tigger	Tigger12A	165.531	183.147	182.416	159.27	195.07	186.449	176.126	188.769	195.992	199.515	208.492	183.064	208.963	149.857	207.947	205.948	187.973	182.444	165.189	179.337	200.586	189.77	205.922	197.75	138.235	206.239	114.248	165.61	162.978	187.754	202.453	225.466	198.22	180.049	181.899	183.288
LINE	L1	L1ME4a	6810.02	6319.74	8517.56	5985.55	6615.63	7144.18	6069.32	6936.97	7498.86	7901.27	8418.87	8110.26	7115.62	5994.55	8579.73	6523.38	7375.75	7725.54	6376.82	6440.44	7989.15	7764.4	8259.67	7805.58	5213.98	7906.28	5175.24	6638.52	7572.31	7097.95	8300.61	8731.78	7531.25	7883.55	6893.44	6769.42
LINE	L1	L1ME4c	1437.09	1334.36	1708.65	1291.05	1432.31	1515.79	1305.08	1337.09	1627.4	1657.33	1779.71	1711.68	1675.6	1202.76	1840.87	1472.26	1639.79	1568.39	1454.33	1422.64	1776.29	1693.61	1862.38	1757.42	1162.11	1881.87	1144.8	1533.22	1746.19	1682.32	1994.47	2134.01	1689.65	1824.27	1580.58	1538.73
LINE	L1	L1ME4b	3312.49	3181.88	3953.61	3003.92	3381.41	3532.59	3122.18	3275.51	3741.25	3946.07	4128.86	3820.81	3882.72	2949.15	4441.3	3555.72	3916.77	3870.06	3503.53	3264.69	4197.26	4022.8	4272.23	4045.43	2546.08	4356.19	2657.04	3499.7	3894.61	3727.1	4240.51	4704.1	3912.55	4045.7	3586.92	3659.09
LTR	ERVL?	LTR89	416.955	375.452	571.169	415.468	422.465	566.205	386.266	401.817	582.122	575.976	531.381	631.262	402.962	391.009	537.214	416.877	404.065	580.714	383.573	437.286	562.781	561.268	578.438	536.326	559.316	548.194	540.83	506.754	644.715	560.97	608.608	563.665	615.089	597.643	546.983	468.098
LTR	ERVL?	LTR87	126.778	127.186	141.385	125.375	135.937	134.069	119.538	136.395	138.789	153.612	148.281	115.335	159.139	132.656	177.617	183.589	192.285	145.181	152.334	144.122	164.587	156.663	167.686	161.491	87.367	167.426	104.551	142.283	146.357	140.139	146.517	147.078	149.548	158.387	140.684	150.455
DNA	hAT-Tip100	ORSL-2a	53.891	64.102	61.901	53.973	69.146	56.65	56.845	74.044	59.203	77.271	62.729	50.067	80.592	66.219	87.874	69.655	80.641	67.063	57.161	71.219	70.091	54.679	76.36	64.618	51.39	83.632	62.79	65.262	75.42	74.864	76.857	111.571	74.332	70.311	74.325	72.125
LTR	ERVL	LTR83	46.306	52.909	64.797	54.726	65.436	53.907	45.662	51.132	52.404	64.76	63.275	48.312	76.655	68.111	82.888	74.579	90.593	72.898	73.663	61.859	82.879	81.697	76.015	72.126	42.307	89.766	44.959	69.291	70.739	74.762	71.733	90.186	76.006	77.802	75.419	73.982
LTR	Gypsy	LTR81	23.381	21.319	26.179	22.514	26.502	29.248	19.081	22.97	30.443	29.437	32.036	29.986	26.252	25.312	36.058	34.271	21.243	35.801	25.618	27.325	30.609	24.123	34.448	25.788	33.293	44.693	38.325	38.667	43.345	44.865	41.359	45.934	44.539	39.74	48.11	40.466
LTR	ERV1	MER65D	69.938	63.695	58.25	59.747	60.714	63.448	53.117	65.41	68.072	69.078	79.639	66.481	54.603	42.885	63.07	57.912	64.513	46.674	50.488	46.883	60.723	58.861	59.48	52.186	37.288	53.692	33.858	42.104	44.94	48.076	55.987	57.18	50.408	59.929	50.451	53.987
DNA	TcMar-Tigger	Tigger3b	1081.16	1066.91	1278.19	1049.32	1109.73	1195.32	1056.26	1007.96	1274.37	1270.08	1253.84	1299.04	1238.86	1023.67	1434.04	1264.43	1270.96	1283.58	1221.55	1150.47	1376.42	1333.67	1406.74	1311.07	1023.05	1448.02	1043.7	1175.23	1403.21	1378.79	1454.63	1551.89	1392.92	1426.2	1356.36	1209.9
LTR	ERV1	MER57-int	82.777	109.733	114.768	93.093	92.991	99.552	88.982	93.192	120.056	122.448	110.736	119.864	91.297	98.228	123.302	111.415	119.707	108.347	100.369	114.573	126.031	124.637	121.285	126.5	98.016	120.597	98.965	107.6	111.18	131.705	127.921	126.712	118.555	120.835	120.569	122.39
DNA	hAT-Charlie	Charlie17a	305.381	304.882	323.445	301.545	311.398	268.77	294.209	330.426	317.077	316.794	337.673	290.524	372.398	300.851	381.053	401.034	405.658	291.71	354.716	328.771	357.538	364.721	349.4	335.396	214.695	390.631	215.579	305.9	287.935	327.029	316.444	358.62	323.842	304.618	291.418	352.973
DNA	hAT-Charlie	Charlie17b	31.27	32.56	32.874	29.985	33.027	33.394	31.529	32.801	34.966	32.217	40.304	38.54	35.352	29.281	48.819	44.613	43.276	42.303	31.9	33.507	44.22	38.865	40.381	41.027	24.102	47.715	25.209	36.49	33.636	36.159	42.907	38.352	41.022	40.522	34.749	37.134
LTR	ERV1	HUERS-P3-int	58.175	53.48	63.155	58.984	60.981	61.014	50.174	61.591	68.685	68.805	70.291	64.835	65.565	54.002	71.556	67.34	75.187	70.122	56.019	71.368	76.22	79.626	76.107	66.944	70.687	82.295	72.512	73.939	88.361	82.292	94.033	88.015	80.084	80.055	80.831	80.555
LTR	ERV1	MER34-int	18.819	23.378	22.782	21.318	17.367	14.198	22.188	18.721	23.582	25.231	20.563	20.892	22.626	16.303	27.525	23.148	20.29	19.476	17.859	16.279	23.934	27.569	22.418	24.177	16.077	18.726	21.971	23.487	18.329	32.012	29.606	29.885	20.16	25.659	22.676	21.083
DNA	TcMar?	Eulor8	0.798	1.272	1.679	2.301	3.795	2.385	3.029	3.377	2.476	2.208	3.636	2.065	3.413	2.027	3.116	5.892	4.575	1.203	0.776	2.849	4.103	2.412	3.732	1.231	2.689	6.816	1.735	2.406	2.861	4.329	3.124	3.487	2.707	3.614	4.505	2.856
LTR	ERVL	MER54B	28.143	26.836	33.049	30.438	33.941	28.325	27.141	32.922	33.316	31.767	32.274	33.808	33.34	26.916	37.393	34.617	31.313	30.975	31.296	32.863	35.387	29.149	32.726	31.693	24.948	32.771	25.324	32.33	30.168	34.376	34.211	27.021	32.859	32.198	30.728	29.457
RNA	RNA	7SK	807.863	1092.21	765.37	1352.21	1074.08	947.775	1148.26	1391.04	745.942	619.701	709.114	754.882	1257.45	2352.87	1379.26	1432.29	1567.08	932.27	2745.54	1188.34	876.994	1205.16	841.821	956.956	1421.82	889.078	1515.99	1190.57	750.954	649.648	487.777	765.596	892.851	724.876	570.712	1680.83
DNA	DNA	Eulor1	2.395	5.766	6.435	4.463	7.589	4.373	4.349	6.753	7.804	2.944	3.636	4.129	9.801	7.808	9.764	10.662	12.201	5.213	9.656	8.682	9.573	8.041	7.655	8.616	7.171	10.836	3.7	6.416	9.016	7.809	4.999	9.298	5.579	5.257	9.438	6.189
DNA	TcMar-Tigger	Tigger17a	271.255	281.298	320.893	271.856	287.114	285.651	260.814	282.6	313.939	327.273	345.022	321.781	334.74	261.054	371.119	326.846	345.666	312.175	303.185	285.175	356.418	353.612	359.323	340.725	234.797	381.87	239.282	316.588	338.472	348.421	359.367	394.296	356.114	357.565	333.84	323.787
Satellite	Satellite	HSATII	1.743	2.221	5.379	9.016	3.207	13.27	3.806	8.425	15.789	3.04	5.122	6.543	0.518	1.142	3.994	12.33	1.369	20.755	18.652	14.444	25.426	10.872	8.976	5.981	9.174	2.954	76.124	15.673	3.736	1.578	1.936	1.637	3.259	5.183	1.903	3.118
LINE	L1	L1M	162.87	126.168	148.143	140.163	137.87	127.612	143.51	132.653	156.673	158.467	163.642	176.526	166.435	105.861	163.283	156.145	157.851	145.554	129.841	149.764	155.226	127.853	177.407	145.236	97.402	157.825	104.072	132.328	144.079	133.431	169.335	174.329	148.665	160.335	129.345	142.107
DNA	hAT-Tip100	Zaphod	178.014	163.593	176.654	189.978	170.362	166.969	168.613	175.463	167.281	160.521	180.688	181.301	193.606	187.931	180.928	200.442	206.608	172.921	198.026	202.339	189.545	192.986	195.205	189.43	188.418	197.773	167.166	183.078	198.791	193.844	193.9	211.011	192.292	203.089	199.488	211.331
DNA	TcMar-Tigger	Tigger18a	180.064	152.259	177.46	153.014	163.68	164.84	151.598	159.011	179.602	187.133	219.163	177.706	195.575	149.46	221.242	181.728	190.369	186.024	165.903	163.368	210.518	182.648	193.154	208.579	114.817	208.985	111.506	170.35	172.018	181.521	196.383	232.439	188.996	193.848	172.139	162.46
DNA	TcMar-Tigger	Tigger3	142.173	144.927	163.133	133.458	146.811	148.927	132.136	136.178	161.729	166.681	161.544	169.141	172.857	127.172	197.512	177.523	180.23	175.35	165.932	156.734	202.69	196.904	191.23	174.049	127.479	206.777	140.898	159.009	186.717	195.746	204.6	224.393	180.372	197.976	181.503	177.428
LTR	ERVL-MaLR	MLT1I-int	135.617	121.686	141.213	142.82	137.54	146.018	127.567	128.546	142.12	147.05	138.088	149.268	146.583	140.133	140.645	142.87	144.991	150.854	137.013	157.837	144.156	159.735	157.964	144.87	123.065	136.469	121.324	126.8	152.528	125.53	158.916	143.233	148.745	138.349	122.267	104.607
LTR	ERV1	MER4B-int	218.616	203.796	244.971	231.759	213.539	249.636	210.77	217.73	250.617	249.538	236.193	274.07	222.47	222.144	242.811	238.001	234.714	256.861	222.741	242.345	254.085	261.73	259.147	252.799	296.905	300.517	284.601	274.562	352.37	303.37	327.129	326.782	324.897	313.996	291.219	261.419
LTR	LTR	LTR106_Mam	46.146	59.218	59.929	43.179	56.497	42.696	45.662	46.501	57.267	50.238	68.002	64.83	58.594	43.245	75.16	55.387	67.945	59.425	51.936	49.976	70.296	60.147	61.547	69.172	45.176	74.036	39.409	53.653	62.209	67.428	69.734	80.889	65.176	65.448	59.718	66.555
LINE	CR1	X6B_LINE	57.338	47.637	67.528	55.152	59.794	43.911	52.524	63.586	60.983	66.455	68.597	65.693	77.323	39.723	81.585	60.07	77.99	54.679	55.962	58.825	77.085	56.288	58.457	55.387	44.545	81.51	42.26	57.415	65.727	54.169	61.349	71.845	48.332	56.153	46.216	52.584
LTR	ERVL-MaLR	MLT1A-int	24.522	25.801	32.374	32.575	30.015	28.822	24.961	31.584	31.408	31.306	31.386	23.842	40.378	24.883	41.993	35.574	43.575	33.94	39.782	38.274	38.912	37.717	40.326	35.166	21.911	44.194	29.074	32.079	34.057	31.163	35.855	44.551	30.005	33.168	35.393	39.106
DNA	DNA	Eulor11	1.331	1.017	1.958	1.395	1.124	2.385	1.864	0.643	2.101	2.617	2.424	1.376	0.7	2.703	2.077	1.964	3.05	2.807	1.379	1.357	1.824	1.608	1.531	0.821	1.195	1.748	0.925	2.406	1.04	1.019	2.083	0.775	2.297	3.067	2.574	2.38
DNA	TcMar-Tigger	Tigger5	119.092	110.864	159.124	120.115	117.527	151.316	109.496	108.132	155.698	162.923	157.581	174.634	138.915	109.239	160.219	137.311	134.402	163.649	114.882	125.821	173.233	167.188	182.287	160.518	151.631	178.711	151.772	160.648	192.886	173.791	187.977	178.687	175.37	198.776	164.363	149.665
LTR	Gypsy	MamGypLTR1c	119.757	129.036	155.087	133.317	127.062	156.669	112.673	152.386	164.327	164.577	150.418	163.294	155.839	122.037	189.798	181.933	157.799	174.151	159.891	162.417	195.509	172.152	190.246	168.397	161.341	199.963	169.039	188.649	203.564	190.748	194.273	207.082	190.866	192.354	180.475	164.245
LTR	ERV1	LTR48B	96.832	118.9	115.829	117.151	114.44	104.271	108.631	121.558	108.05	115.083	112.731	90.549	138.009	105.282	147.436	166.907	138.406	110.154	143.364	143.95	142.234	128.428	123.192	129.235	97.488	138.125	108.235	116.689	106.109	134.74	110.688	119.208	114.487	134.614	116.751	132.416
DNA	TcMar-Tigger	Tigger4	165.099	158.382	189.326	161.043	168.251	170.007	159.036	165.827	183.312	175.509	184.912	174.52	193.965	165.91	210.542	200.988	197.476	192.128	176.563	167.624	205.919	182.973	213.945	190.427	134.958	208.943	127.505	166.715	173.511	180.842	199.246	215.116	188.734	191.306	178.24	172.733
LTR	ERVL-MaLR	MSTD	1053.87	1202.91	1262.05	1163.87	1219.51	1185.65	1048.21	1179.49	1250.19	1327.86	1285.31	1119.53	1295.56	1013.56	1530	1509.49	1499.23	1267.22	1336.76	1214.59	1464.78	1392.77	1422.66	1315.69	855.334	1405.94	946.939	1180.58	1234.17	1286.54	1282.46	1389.42	1237.29	1294.96	1223.11	1297.95
LTR	ERV1	LTR12	41.647	39.409	62.073	43.963	53.804	60.522	34.007	54.285	67.464	63.926	68.252	57.933	46.469	38.66	74.647	59.488	67.18	70.021	37.214	45.495	77.159	67.089	73.609	62.918	42.899	79.12	46.807	64.638	64.125	64.838	69.76	76.497	69.579	70.223	67.328	60.22
LTR	ERVK	LTR13	65.068	61.621	61.639	58.053	60.187	64.104	60.34	68.316	62.467	71.138	72.616	56.648	74.161	56.647	74.319	72.706	77.639	62.928	71.581	68.574	70.86	69.756	67.245	59.31	45.639	68.819	50.302	59.247	56.5	55.639	61.079	70.313	61.964	57.662	56.548	62.395
LTR	ERVK	LTR14	20.375	19.184	14.514	16.039	16.162	15.778	17.57	17.788	16.695	20.135	18.372	18.281	19.361	12.013	17.463	18.063	23.83	16.164	21.231	17.466	18.378	18.092	17.702	13.462	11.329	18.024	12.865	15.789	12.678	18.886	17.314	18.644	14.768	16.565	19.842	18.894
LTR	ERV1	LTR15	35.297	41.77	40.531	31.049	39.388	31.856	28.202	32.37	39.097	39.894	41.867	34.229	38.41	28.806	44.527	46.85	46.356	33.872	45.059	37.912	44.268	52.69	43.815	42.107	22.802	49.812	29.578	37.197	34.22	45.165	37.491	49.852	39.381	43.577	47.755	44.162
LTR	ERVL	LTR16	307.515	289.983	392.607	335.583	319.706	397.889	290.652	329.677	402.861	395.533	364.589	419.69	344.168	326.204	440.873	384.303	375.893	426.833	336.776	391.53	443.302	433.11	446.635	392.586	432.716	464.67	430.166	440.124	536.104	463.619	481.353	480.908	500.076	481.731	435.589	415.414
LTR	ERV1	LTR17	57.539	57.979	53.182	64.779	61.499	60.146	59.689	69.196	61.322	61.242	59.563	50.192	71.694	54.29	64.256	74.597	73.266	52.887	64.483	64.413	65.08	62.249	65.431	48.596	47.187	65.09	42.706	48.119	56.139	55.494	57.314	71.735	58.987	58.46	52.59	57.867
DNA	hAT-Charlie	MER5A1	2936.38	3010.06	3259.43	3109.39	3119.65	3180.87	2840.69	3210.2	3309.42	3419.55	3428.14	3095.23	3401.34	2758.39	3848.63	3739.13	3646.5	3269.96	3134.8	3166.2	3674.94	3577.61	3602.2	3326.78	2379.28	3679.53	2556.14	3081.63	3338.01	3368.88	3430.45	3733.55	3401.98	3455.31	3193.95	3233.72
LTR	ERV1	LTR78B	230.079	232.403	254.281	247.995	255.273	228.77	235.089	287.012	261.941	256.455	261.579	216.317	280.176	243.255	305.518	355.831	347.055	272.299	280.984	302.82	336.002	297.155	295.678	258.75	206.158	300.063	222.652	283.52	261.726	268.76	274.368	280.512	287.977	288.83	253.309	284.345
DNA	hAT-Tip100	MER97d	10.202	12.436	11.378	9.949	10.962	11.264	10.251	10.612	11.806	13.628	9.697	9.406	12.951	12.013	16.965	14.403	17.031	13.5	15.059	12.661	17.323	12.687	15.693	14.77	6.507	16.196	10.176	10.292	13.986	12.562	13.608	16.271	13.018	14.456	11.154	13.171
LTR	ERVL-MaLR	MLT1I	1156.7	1233.1	1385.71	1301.61	1329.11	1326.95	1125.14	1275.76	1373.57	1430.71	1419.53	1286.96	1418.84	1225.5	1610.57	1587.7	1603.02	1427.19	1325.5	1330.39	1559.1	1573.76	1523.64	1400.49	1111.18	1568.76	1163.3	1394.6	1526.74	1553.06	1515.72	1603.28	1507.28	1569.87	1403.16	1420.73
LTR	ERVK	MER9B	3.72	2.081	2.957	2.472	2.779	2.711	3.389	2.96	2.865	2.788	2.893	2.581	3.938	3.071	3.612	4.209	5.849	2.05	2.351	3.7	4.352	5.483	4.567	4.616	2.037	4.767	3.469	4.374	2.719	4.167	4.544	5.283	5.93	2.987	3.51	4.382
LTR	ERV1	LTR51	43.716	43.802	61.927	47.452	45.35	58.759	41.935	42.708	61.273	65.933	56.986	64.709	49.43	39.554	57.762	49.068	48.125	60.733	41.762	47.049	62.377	64.133	63.855	56.887	59.464	63.816	61.597	60.882	71.932	68.69	70.868	67.464	67.357	69.558	65.45	57.303
LINE	CR1	X7C_LINE	112.771	107.26	118.906	112.619	119.46	91.436	117.262	121.397	115.179	117.337	118.186	116.136	108.944	89.344	149.832	121.002	121.534	117.286	119.409	121.412	152.719	112.575	113.391	104.106	67.723	128.462	72.273	100.749	96.226	118.832	107.787	155.928	108.299	129.78	101.889	110.687
DNA	Merlin	Merlin1_HS	15.581	17.068	11.913	15.926	16.593	14.812	14.129	13.538	13.216	17.25	14.37	13.986	17.614	12.206	17.189	18.328	22.508	13.775	18.022	17.066	14.117	22.308	15.742	17.271	12.337	15.054	12.533	11.254	13.255	11.007	17.335	17.245	9.369	12.718	14.116	14.052
LTR	ERV1	MER34B	41.416	41.971	49.573	43.801	46.905	46.215	40.333	46.127	50.086	49.981	49.718	49.358	57.754	42.654	64.756	49.979	61.661	43.23	46.395	49.472	56.629	56.79	56.157	47.502	34.36	60.299	41.412	59.397	49.251	51.883	55.065	56.657	49.073	48.257	50.877	46.194
LTR	ERVL	LTR40A1	38.801	46.397	41.967	47.53	43.005	37.687	35.412	42.835	48.082	43.959	48.729	40.88	49.773	34.056	55.092	64.815	62.912	45.471	51.109	45.092	45.132	47.603	50.294	50.709	31.073	57.887	35.523	40.179	46.605	51.335	57.986	58.575	55.528	53.095	47.62	42.561
LTR	ERVL	LTR41C	92.242	80.854	98.622	87.714	85.378	90.726	90.526	91.651	100.011	103.904	106.822	88.853	116.257	85.911	134.326	128.066	117.449	107.19	96.623	110.898	117.226	113.724	112.366	103.74	98.171	125.841	101.347	121.372	118.518	133.867	131.889	131.577	117.089	132.596	128.242	112.217
LTR	ERVL	LTR41B	114.22	97.482	105.594	109.863	117.374	108.107	100.854	115.925	112.843	122.969	131.676	107.228	131.089	86.316	138.515	136.581	134.679	113.696	104.627	131.673	131.028	115.429	126.679	115.934	97.923	122.12	97.134	116.999	101.344	117.955	117.714	138.339	120.209	112.769	99.848	109.42
DNA	TcMar-Tc2	Kanga2_a	268.345	240.993	357.185	255.997	276.553	343.877	259.202	266.913	356	351.604	354.22	342.576	310.158	244.256	380.855	296.016	310.746	364.22	279.913	283.37	387.496	370.784	384.031	371.978	273.992	381.6	277.27	317.898	381.244	348.195	414.024	422.264	371.389	394.267	348.448	309.976
LTR	ERV1	LTR29	50.431	60.54	56.515	51.602	63.384	52.079	47.837	59.01	60.028	58.71	62.123	53.681	59.329	50.453	66.58	67.901	65.39	53.931	55.695	47.751	65.874	59.504	63.729	50.874	39.041	62.92	40.01	52.731	54.615	57.039	51.446	62.371	54.149	53.007	58.345	61.413
LTR	ERVK	LTR14C	11.976	11.153	7.425	10.299	9.892	8.142	9.856	12.43	8.831	9.246	6.469	7.147	8.178	10.309	9.708	11.493	9.569	5.783	10.147	10.018	7.364	9.124	8.943	5.562	7.699	9.075	8.272	8.097	5.501	9.402	11.416	10.951	7.479	9.351	8.786	8.514
LTR	ERVK	LTR14B	38.27	47.556	42.058	46.388	43.812	42.131	43.353	49.181	38.072	44.581	45.851	41.293	64.374	41.522	62.999	66.151	67.263	45.502	52.179	56.091	54.854	43.527	54.043	47.493	35.074	54.371	37.406	51.65	40.933	53.474	42.925	53.562	41.736	46.426	48.683	50.609
LTR	ERV1	MER101B	15.417	15.964	20.26	19.91	20.5	17.273	13.978	23.453	23.908	21.993	21.317	16.375	19.01	18.33	22.78	24.817	23.863	21.57	17.303	20.91	26.645	24.678	24.549	21.433	11.745	23.866	16.987	24.267	24.034	18.264	23.055	22.042	20.37	21.979	23.299	20.931
LTR	ERVL-MaLR	MSTB1	786.656	793.003	777.567	824.765	791.332	751.549	789.335	888.773	762.544	799.387	782.128	690.685	957.036	669.795	946.512	1043.11	991.575	761.229	902.354	952.048	875.712	822.453	864.607	769.834	542.659	875.806	579.77	753.365	751.929	762.485	788.097	872.009	797.936	786.891	749.688	791.097
LTR	ERV1?	LTR103b_Mam	68.084	75.464	80.67	72.057	81.748	74.209	55.136	66.728	81.288	89.4	87.377	80.865	70.879	65.819	96.079	85.578	93.097	84.873	73.858	70.541	98.773	82.198	88.671	87.524	50.461	77.485	40.858	72.847	69.352	72.714	84.702	83.291	73.567	85.059	80.081	83.313
SINE	Alu	AluYk11	319.353	290.619	365.112	268.82	308.838	298.905	295.873	310.528	312.333	325.642	350.011	352.278	379.336	194.829	433.915	366.162	336.006	348.849	322.015	333.713	379.518	349.787	405.481	371.551	250.228	452.896	246.305	315.03	388.806	405.513	463.173	530.251	388.892	425.48	370.018	326.704
SINE	Alu	AluYk12	92.258	87.899	108.648	80.658	90.414	88.785	83.352	104.246	94.544	98.394	102.529	91.762	125.716	57.06	148.36	121.586	116.927	112.608	106.333	115.533	116.629	128.211	128.861	116.243	64.404	132.541	83.643	98.911	107.496	117.417	117.681	140.109	116.777	110.249	125.484	96.008
LTR	ERVL	LTR33B	136.088	132.967	130.479	145.868	137.219	127.938	124.745	136.819	132.812	139.601	139.261	125.286	165.624	133.503	173.226	179.063	179.896	133.142	141.315	158.717	163.805	159.36	160.496	140.704	105.116	161.114	127.725	134.515	138.31	146.302	153.373	167.99	147.233	153.525	145.082	150.287
LTR	ERV1	HERVE_a-int	15.256	17.6	13.271	13.999	17.252	13.409	11.157	14.08	13.093	14.427	13.17	11.049	15.921	13.417	16.119	17.108	18.209	13.687	13.981	13.947	14.231	15.256	15.362	14.337	13.211	17.912	14.101	15.346	15.323	18.196	17.563	16.71	16.711	16.339	16.801	16.405
LTR	ERVL	LTR33A	222.27	191.491	210.338	221.918	217.22	203.464	216.384	257.394	216.821	219.793	239.281	192.424	244.245	185.414	255.644	270.37	257.366	237.458	216.643	256.715	257.115	223.542	237.691	223.761	150.346	258.812	167.904	203.544	220.124	211.656	233.945	256.613	230.578	222.892	197.686	233.656
snRNA	snRNA	U14	17.964	10.175	9.443	7.322	11.595	17.89	25.627	12.662	11.818	17.785	10.228	12.904	15.095	5.631	8.569	9.47	10.724	12.781	10.992	6.105	12.822	10.051	10.765	10.77	2.988	9.176	2.602	9.022	11.703	11.459	7.811	8.716	6.769	5.75	6.435	1.785
LTR	ERVL	LTR105_Mam	40.994	39.721	50.36	46.346	47.189	44.724	37.096	57.514	50.735	49.816	52.449	41.69	64.216	43.488	78.262	59.408	64.012	46.961	57.499	59.48	72.853	51.339	67.792	56.333	33.555	61.71	37.626	52.052	56.615	47.794	60.803	58.11	43.357	58.635	48.263	62.347
DNA	hAT-Charlie	Charlie23a	417.155	375.198	438.554	413.69	412.926	447.612	376.54	395.546	458.37	462.4	476.152	490.351	459.075	382.901	488.447	423.243	451.463	442.828	385.384	423.246	489.783	454.322	484.783	447.323	385.426	470.92	350.377	410.892	511.689	450.393	501.055	520.809	474.423	475.995	424.314	384.726
RC	Helitron	Helitron3Na_Mam	135.525	147.535	164.3	148.74	147.146	149.378	133.725	158.701	146.994	156.504	171.369	154.331	196.887	134.241	207.22	191.288	201.032	166.004	163.206	171.74	187.024	160.42	196.066	175.698	98.896	179.061	128.009	158.192	167.746	161.95	172.147	205.127	153.588	170.849	154.12	158.532
LINE	L1	L1PA2	365.26	321.416	433.372	350.173	367.779	397.587	313.893	335.25	389.753	409.784	405.904	433.415	417.026	317.123	523.805	410.89	451.325	453.369	352.868	376.714	445.527	430.814	466.306	431.286	322.682	520.457	365.669	399.56	488.243	477.708	592.272	645.967	467.202	537.792	419.266	420.959
LINE	L1	L1PA5	831.301	742.657	1058.13	782.609	850.221	938.027	725.328	758.277	958.631	1014.56	1000.61	1038.35	1014.68	686.811	1316.2	963.064	1090.97	1115.04	820.748	869.964	1075.57	1079.94	1133.42	1053.3	653.697	1235.22	780.592	919.939	1083.1	1096.2	1384.8	1548.01	1072.04	1258.18	940.429	974.355
LINE	L1	L1PA4	607.33	561.626	800.177	582.451	640.812	703.467	534.023	565.606	723.319	745.383	776.806	773.515	779.255	505.217	1019.93	749.507	843.936	848.908	626.683	663.434	835.214	819.73	862.697	801.674	495.327	984.55	607.818	741.21	839.879	866.389	1116.66	1265.61	835.695	995.628	740.404	785.655
LINE	L1	L1PA7	1166.66	1029.27	1327.2	1141.07	1154.94	1239.48	1034.36	1092.92	1256.97	1245.76	1258.71	1369.99	1289.34	1024.91	1496.54	1268.83	1360.62	1400.78	1145.36	1247.09	1347.52	1336.99	1412.14	1285.39	1029.26	1508.02	1142.15	1203.33	1476.59	1422.19	1709.26	1814.02	1403	1576.38	1270.04	1213.7
LINE	L1	L1PA6	638.6	640.231	706.516	601.379	668.271	659.44	594.076	585.057	687.169	687.689	709.646	698.626	731.108	542.291	864.168	714.436	750.652	717.055	606.527	629.955	727.646	718.779	764.451	768.242	577.185	864.235	668.536	694.304	769.947	818.367	963.338	1049.81	729.342	893.707	710.564	783.088
LINE	L1	L1PA8	837.221	752.58	1014.71	830.1	832.232	947.797	751.757	782.807	960.749	951.494	958.427	1056.85	933.261	739.197	1139.21	926.272	972.946	1075.28	830.469	902.318	1044.15	1017.43	1081.93	984.07	803.19	1134.42	869.719	923.887	1135.01	1078.11	1281.54	1335.57	1076.73	1164.79	960.267	907.757
LTR	ERV1	MER90	121.005	124.801	131.54	131.534	129.253	125.227	120.271	121.799	120.713	123.879	125.572	126.781	133.227	118.812	130.584	139.941	139.228	127.999	122.534	127.94	142.747	135.693	135.818	128.466	97.103	135.672	101.471	114.847	121.42	130.662	118.722	133.652	121.529	124.235	113.821	117.381
LINE	L1	L1P4c	0.976	0.791	1.679	1.209	1.031	1.06	1.45	1.072	0.9	0.981	1.818	0.918	1.167	2.302	1.593	1.964	1.652	2.139	1.264	2.17	1.824	1.072	1.531	1.778	1.062	1.981	1.388	2.005	1.387	1.811	1.389	2.583	2.188	1.46	1.287	1.587
DNA	hAT-Blackjack	MER94	886.204	963.05	1152.83	944.741	1026.23	1035.81	908.121	999.478	1108.42	1137.23	1148.22	1058.12	1144.57	886.528	1336.49	1196.55	1165.01	1092.86	1051.66	1051.6	1273.95	1214.2	1233.81	1134.19	741.571	1216.46	813.153	993.659	1125.07	1150.97	1193.47	1295.85	1126.8	1223.54	1084.31	1058.31
LTR	ERVK	MER11A	91.293	101.527	117.279	103.69	113.792	104.226	79.463	98.205	112.455	113.267	117.099	93.806	117.733	90.339	144.593	129.053	139.251	113.69	100.141	100.282	129.628	123.501	126.995	112.98	68.914	131.882	77.526	102.645	109.625	125.105	125.175	153.865	121.408	114.137	108.137	112.627
LTR	ERV1	LTR65	48.051	56.715	60.152	55.786	59.964	60.736	51.944	56.992	62.863	57.601	59.935	52.763	63.587	50.887	69.593	66.093	69.902	58.587	64.374	58.935	69.901	79.517	73.787	65.643	46.477	70.3	44.713	62.822	58.757	69.413	66.883	74.897	56.884	67.171	60.061	58.451
LTR	ERV1	LTR64	579.102	484.885	655.406	608.407	531.389	684.533	523.783	514.476	664.759	650.142	562.401	783.849	533.361	583.128	574.542	523.627	533.074	701.64	528.175	625.606	626.989	661.588	686.187	611.161	761.167	657.59	706.257	625.341	862.538	699.643	767.062	693.71	752.83	755.225	685.226	534.35
LTR	ERV1	LTR1B	11.3	10.097	10.976	12.681	11.027	10.825	12.186	16.846	11.29	14.341	13.847	10.641	12.52	10.326	14.574	16.835	15.838	11.474	10.823	19.159	13.992	12.989	12.896	12.024	7.814	12.1	9.18	13.233	11.763	14.181	11.632	12.337	11.436	11.221	12.177	14.612
LTR	ERV1	LTR1C	3.721	4.139	5.121	4.822	4.859	4.851	4.817	5.478	3.358	4.74	4.777	4.899	5.784	7.101	6.285	6.277	6.979	6.626	7.891	5.518	5.1	4.361	4.866	4.172	5.57	4.799	6.35	6.83	4.937	4.748	4.66	3.94	6.174	4.455	4.145	7.262
LTR	ERV1	LTR1D	11.117	10.239	9.615	11.916	11.528	10.643	9.85	15.57	10.885	9.688	9.321	10.977	13.358	11.119	13.924	15.077	14.552	11.04	14.078	14.579	12.897	12.418	12.573	10.594	8.245	15.863	9.309	11.801	12.115	12.12	11.469	11.475	14.83	12.893	12.381	11.751
LTR	ERV1	LTR1E	13.769	15.483	14.597	13.886	15.582	15.47	14.924	16.499	15.138	15.714	15.811	11.52	20.697	13.253	21.18	21.593	22.628	16.649	18.593	19.11	20.217	18.529	19.72	16.589	12.557	16.718	11.362	18.045	15.227	14.024	15.938	20.717	16.908	15.904	14.922	17.904
LTR	ERV1	LTR1F	7.859	8.188	7.869	8.76	8.103	7.64	8.809	10.778	9.215	9.046	8.807	6.775	11.649	7.391	9.446	9.667	10.009	8.364	8.972	9.538	9.189	9.8	10.316	7.693	4.482	9.995	5.637	7.425	7.721	8.753	8.201	9.443	7.384	8.625	6.737	8.368
LTR	ERVL	LTR62	23.286	27.617	22.582	21.916	23.089	21.013	19.747	24.119	23.904	28.152	26.191	22.858	25.252	20.807	27.229	30.363	33.771	22.054	23.401	24.127	24.422	30.441	25.836	17.73	11.524	23.221	15.033	20.909	19.32	24.979	25.44	29.055	22.738	19.088	22.676	20.913
LTR	ERV1	MER41B	268.753	297.408	339.591	307.239	311.658	306.54	256.646	276.126	340.578	348.731	336.129	315.554	322.682	275.883	387.406	370.37	371.442	336.495	302.966	294.776	369.261	375.106	367.91	346.124	237.086	379.223	266.65	315.213	351.447	366.956	387.072	402.371	351.639	364.608	331.146	331.578
DNA	hAT-Charlie	MER5B	5802.57	5784.83	6494.02	6093.6	6056.25	6330.92	5503.94	5946.46	6552.44	6703.77	6509.3	6592.21	6390.08	5532.92	6913.05	6766.27	6717.74	6548.45	5877.32	6261.86	7000	6834.26	7025.94	6405.35	5461.2	6970.18	5573.66	6158.74	7042.28	6703.37	7004.61	7228.85	6866.73	7011.93	6425.44	5847.95
LTR	ERV1	MER67A	98.68	98.289	163.671	112.633	103.044	166.015	91.884	103.421	158.654	160.724	144.368	177.972	110.047	101.266	162.785	115.825	123.765	172.5	103.873	121.113	164.936	168.22	171.551	161.975	163.97	161.076	161.243	155.906	193.493	165.821	176.709	168.751	172.097	174.792	159.848	138.537
DNA	hAT-Tip100?	hAT-N1_Mam	94.059	103.974	126.425	94.139	107.777	99.883	92.897	102.806	116.492	115.6	113.64	105.167	134.868	106.987	119.775	114.689	116.172	107.136	111.218	88.77	111.975	128.657	135.28	116.542	56.395	112.077	68.948	102.629	112.481	99.309	120.284	151.812	113.837	113.352	96.929	104.438
LTR	ERVL	LTR69	13.236	13.388	12.369	12.111	12.205	12.397	10.422	12.567	10.9	11.491	9.809	7.335	16.58	11.38	15.662	15.506	11.439	12.504	16.472	12.637	13.856	10.58	14.958	12.794	6.919	13.522	8.034	12.505	10.54	9.381	10.031	13.763	10.364	8.127	9.483	9.396
LTR	ERV1	LTR68	146.599	122.449	180.747	140.379	136.082	195.552	131.428	130.906	179.774	173.236	166.463	215.363	136.146	140.889	159.565	139.034	144.953	197.654	134.675	150.999	172.133	181.34	199.362	167.433	200.492	174.658	199.771	176.921	231.911	183.867	200.6	187.554	193.512	200.759	185.952	150.455
DNA	hAT-Charlie	MER5C	204.428	193.055	262.403	202.372	215.693	214.675	198.884	212.498	235.531	223.098	258.86	227.11	279.096	189.909	291.272	267.588	265.193	245.018	231.149	230.472	286.843	247.581	293.412	257.175	152.849	291.421	160.308	242.178	255.964	258.124	306.836	308.899	260.125	254.198	219.47	262.341
SINE	Alu	AluSg	8451.43	7335.37	8148.66	8451.48	7865.87	8206.59	7719.54	7834.74	8010.02	8024.34	7655.42	9225.36	8375.54	7458.72	7968.91	8043.65	8124.89	8418.22	7855.73	8927.87	7998.53	8062.99	8635.14	7643.55	8181.62	8493.71	7823.61	7429.42	9891.83	8636.13	9519.97	9160.9	9017.16	9244.42	8359.18	6620.02
LTR	ERVL	MER70A	27.329	27.133	24.427	23.495	25.189	24.617	24.97	29.932	25.743	25.663	27.274	21.44	32.714	23.91	31.161	31.404	32.262	28.068	33.558	34.018	33.314	28.659	30.62	25.09	19.459	31.729	19.213	26.373	22.806	29.381	26.276	28.608	27.895	26.958	19.305	30.395
DNA	TcMar-Tigger	Tigger17c	100.886	104.292	113.692	94.71	96.973	108.964	95.306	96.475	104.162	108.157	130.17	112.147	122.189	94.804	125.069	116.697	120.104	108.264	105.105	101.187	127.749	120.616	115.087	114.689	84.202	119.644	82.627	113.189	131.454	125.699	129.799	152.142	119.711	121.267	107.349	108.739
LTR	ERV1	LTR10F	72.995	76.311	68.746	64.951	69.166	72.268	63.679	74.998	68.925	72.891	71.864	61.202	87.255	52.233	81.315	91.691	80.342	66.304	73.776	71.994	77.011	82.134	79.422	66.815	40.691	81.022	53.853	63.013	61.302	72.875	67.99	80.8	68.331	68.684	68.028	73.451
LTR	ERV1	LTR24B	792.794	663.74	887.319	823.266	734.747	923.102	715.842	704.908	889.765	868.87	765.782	1049.87	730.67	798.536	760.741	713.664	730.348	945.502	728.005	850.832	836.079	886.396	904.641	811.515	910.681	787.553	862.645	747.45	1054.67	831.821	928.741	826.321	916.439	898.49	830.127	646.982
LTR	ERV1	LTR24C	28.193	28.617	33.967	30.988	25.824	30.561	23.88	32.259	29.264	32.656	35.797	36.454	35.604	28.577	40.899	39.062	47.363	38.907	30.876	34.592	39.747	38.949	41.804	35.386	16.993	37.851	24.934	33.458	36.41	35.968	42.763	44.309	38.766	42.918	38.812	42.177
LINE	L1	L1MD3	816.581	792.891	1038.19	834.333	874.742	993.047	772.094	818.9	998.01	987.713	1048.7	1054.48	952.471	777.991	1084.03	922.088	965.376	1033.1	850.035	919.626	1110.6	1067.81	1135.6	1061.94	803.542	1116.68	837.273	931.777	1109.89	1038.18	1147.53	1211.76	1111.95	1111.1	985.326	943.882
LINE	L1	L1MD2	2258.81	2062.84	2696.01	2245.43	2235.97	2591.01	2142.02	2195.74	2693.33	2624.97	2568.07	2835.28	2424.85	2154.33	2792.08	2435.4	2507.52	2802.04	2367.29	2461.18	2808.26	2770.33	2933.07	2702.03	3089.9	3476.81	3035.75	3090.21	3817.5	3341.42	3809.43	3757.43	3589.92	3579.11	3319.67	2841.22
LINE	L1	L1MD1	1283.77	1183.47	1546.16	1323.91	1274.73	1506.57	1201.26	1240.19	1544.37	1514.24	1482.33	1659.58	1383.77	1291.4	1596.34	1369.63	1428.26	1630.28	1369.78	1442.8	1615.08	1545.66	1682.21	1561.25	1449.03	1639.31	1400.33	1486.19	1752.17	1561.33	1761.13	1729.11	1702.75	1692.9	1594.7	1461.38
LTR	ERV1	HERV17-int	80.443	93.886	92.581	87.863	107.365	103.242	73.704	92.723	97.5	102.681	91.371	84.254	82.149	69.573	98.645	92.167	98.903	91.192	83.185	79.749	106.302	96.412	97.023	88.022	49.072	77.803	55.645	66.346	68.932	68.83	78.959	76.306	77.768	65.247	68.056	72.637
LTR	ERV1	LTR1C1	2.521	3.124	5.522	4.404	2.959	3.557	2.616	5.162	4.107	2.84	3.03	2.536	4.421	4.031	5.029	6.276	4.515	5.698	3.176	6.069	3.599	2.821	3.223	4.858	2.097	3.22	2.069	5.171	2.646	4.467	3.508	3.874	3.541	3.228	2.822	3.383
LTR	ERV1	LTR1C3	1.026	0.727	1.799	1.315	1.927	2.215	1.864	2.619	1.544	2.383	2.857	1.475	1.2	2.317	2.226	2.766	2.288	1.547	1.182	2.209	2.149	1.149	1.968	2.637	0.854	2.097	1.586	1.375	3.121	2.183	1.785	2.324	1.547	1.877	1.839	1.428
LINE	L1	L1P	20.847	18.654	28.444	19.525	16.865	27.828	20.709	19.295	24.511	28.891	28.284	26.381	23.918	14.015	34.969	22.914	26.054	32.078	21.841	22.609	31.911	27.697	29.345	28.035	25.23	38.451	27.753	22.055	38.144	31.123	38.186	47.779	35.553	40.157	28.6	36.499
LTR	ERVL	MER70B	20.958	21.94	18.098	23.012	20.291	18.821	14.561	18.993	20.682	21.617	16.194	19.679	17.228	12.529	19.281	20.386	21.268	14.285	16.004	17.932	19.66	19.851	19.377	17.885	12.138	19.99	13.009	14.285	13.979	16.233	14.254	15.254	15.383	19.303	18.3	17.63
LTR	ERVL	LTR84a	160.039	159.329	197.626	169.641	169.032	203.02	139.571	151.071	205.255	194.683	189.676	220.071	148.68	145.789	189.232	159.933	172.617	203.678	159.185	172.036	219.443	207.241	207.992	195.531	224.085	236.905	232.744	215.169	293.88	243.991	259.314	243.533	269.852	269.117	239.268	200.924
LTR	ERVL	LTR84b	104.657	110.154	121.156	115.878	129.053	111.486	111.218	120.593	124.884	129.905	138.74	106.374	146.324	104.784	153.366	155.907	159.89	121.6	125.275	139.607	147.169	140.894	152.02	144.754	81.32	149.55	82.956	127.62	130.94	130.198	132.034	146.538	128.204	136.565	131.779	116.741
LTR	ERVL-MaLR	MLT1G1-int	17.157	17.752	18.037	15.312	13.635	15.86	14.573	17.55	19.924	16.597	19.73	17.571	18.544	16.198	22.012	21.492	22.269	18.428	18.931	16.712	22.26	18.477	21.133	19.379	12.333	21.978	12.548	16.637	19.81	19.396	18.48	22.502	19.167	16.498	16.43	16.105
LTR	ERVL	MER77B	122.851	141.685	155.277	145.602	150.414	138.495	133.376	143.868	141.591	159.448	154.096	144.008	192.293	147.304	205.74	214.015	209.897	167.959	178.078	163.194	191.298	181.729	167.647	168.621	98.896	191.776	120.897	146.312	156.042	153.929	160.431	186.242	162.325	164.278	169.886	168.351
DNA	TcMar-Tigger	Tigger17b	7.354	6.426	6.626	6.166	5.991	5.806	7.234	7.109	8.53	7.617	8.373	4.075	7.323	9.128	10.578	9.968	10.385	6.331	10.074	10.495	8.998	9.522	7.705	7.612	4.56	8.555	6.39	9.655	7.802	9.381	10.524	11.622	8.161	8.473	5.08	9.772
LINE	L1	L1ME3A	1793.34	1682.43	2093.69	1726.62	1774.69	1954.8	1677.9	1742.15	2041.52	2059.9	2154.37	2092.26	2077.57	1669.3	2336.73	1969.01	2108.09	2150.48	1985.01	1885.58	2302.24	2187.39	2313.29	2171.22	1548	2368.72	1589.96	1948.99	2199.78	2128.37	2431.7	2635.04	2197.91	2290.48	2015.23	1978.66
LINE	L1	L1ME3B	1512.93	1461.4	1633.95	1455.31	1557.83	1507.66	1389.71	1434.44	1578.18	1572.05	1627.07	1649.05	1753.31	1414.87	1821.76	1686.51	1760.38	1672.93	1616.17	1572.98	1763.07	1665.42	1792.6	1723.49	1374.73	1968.51	1432.23	1692.25	1906.99	1825.69	2030.42	2150.06	1925.05	1915.57	1761.38	1611.64
LINE	L1	L1ME3C	678.11	632.975	788.841	640.552	656.098	730.395	624.062	653.071	763.469	780.702	765.714	855.824	720.311	605.957	817.521	675.573	728.559	803.052	678.823	718.756	800.727	781.801	836.381	764.691	717.65	888.327	702.545	755.741	928.2	813.202	933.048	953.75	877.507	875.866	799.819	728.16
LINE	L1	L1ME3D	819.636	756.652	860.094	824.242	829.228	864.502	781.272	793.83	848.585	878.059	852.608	898.116	909.867	809.753	946.365	880.653	925.282	894.232	835.499	879.599	956.973	912.12	976.8	914.127	645.526	867.847	647.687	747.147	874.4	794.336	932.721	958.026	832.332	841.813	762.471	712.95
LINE	L1	L1ME3E	586.583	576.333	710.079	584.919	584.85	647.432	551.676	592.906	679.689	679.985	708.594	754.182	672.942	531.943	765.49	664.262	701.507	716.602	633.906	623.241	765.483	724.387	765.892	738.135	550.096	788.602	535.824	649.608	772.781	699.021	765.535	818.517	723.212	770.51	696.093	648.206
LINE	L1	L1ME3F	777.455	723.032	970.833	661.955	730.556	785.334	706.255	845.615	822.248	903.465	953.75	889.357	790.731	630.797	1020.19	737.17	902.082	873.946	703.99	719.468	925.846	858.204	912.87	871.638	553.92	953.657	595.42	797.61	857.918	809.135	940.689	978.709	833.574	886.503	753.295	810.404
LINE	L1	L1MA8	1713.02	1522.91	1909.92	1719.18	1671.34	1883.52	1574.12	1638.69	1917.25	1837.98	1838.28	2083.17	1784.25	1658.65	1973.06	1751.27	1801.21	2017.61	1741.91	1837.58	1952.92	1928.71	2033.95	1883.89	1741.46	1992.48	1716.56	1757.58	2136.08	1961.14	2165.31	2200.34	2012.47	2096.72	1875.24	1659.64
LTR	ERV1	LTR25-int	1949.1	1614.05	2017.63	2053.01	1793.67	2096.47	1736.05	1728.12	1988.7	1956.6	1766.09	2358.57	1765.77	1916.31	1695.32	1705.56	1747.2	2103.86	1736.58	2029.09	1879.13	1984.29	2027.71	1835.46	1985.79	1628.81	1815.68	1575.77	2203.21	1755.29	1936.98	1716.99	1907.25	1907.77	1762.2	1350.12
DNA	TcMar-Tigger	Tigger1a_Art	59.879	68.68	71.081	49.685	69.568	53.669	56.495	58.488	64.155	62.246	75.002	78.714	77.77	58.843	76.149	73.39	74.35	72.552	64.338	67.404	76.929	72.872	70.69	66.925	29.878	71.113	42.496	54.51	62.742	68.753	75.764	93.702	56.918	62.015	56.709	51.773
LTR	ERV1	MER57F	31.798	33.331	40.809	35.492	34.021	38.041	35.829	41.917	38.19	42.294	57.682	37.733	39.106	32.31	57.916	44.264	52.262	38.369	45.308	38.03	51.876	47.137	47.91	49.232	25.139	46.829	27.035	41.275	34.616	46.186	44.602	47.69	37.684	41.466	37.945	38.907
LTR	ERV1	MER57D	54.746	58.505	83.184	64.553	61.888	79.651	48.258	56.507	87.63	84.105	80.522	94.383	65.442	53.252	86.36	72	71.491	93.227	61.706	59.592	93.292	95.057	94.732	90.553	99.664	106.365	95.895	89.364	121.676	100.946	115.152	113.314	117.265	111.474	100.893	100.74
DNA	TcMar-Tigger	MER47C	147.13	124.279	156.476	132.692	152.989	121.82	145.773	142.645	150.499	161.2	180.525	159.272	174.761	121.627	199.875	191.198	171.578	153.803	164.795	152.903	192.445	175.755	162.397	190.776	96.463	211.982	109.028	153.809	169.417	160.059	184.778	219.157	171.591	173.665	170.07	176.487
DNA	TcMar-Tigger	MER47B	72.353	72.496	85.245	68.251	79.581	70.254	61.446	69.04	77.099	82.637	82.105	69.036	98.444	73.905	104.584	98.511	94.189	82.513	81.959	78.977	107.06	88.955	97.423	90.58	46.684	97.494	52.036	85.712	82.085	87.85	95.095	103.871	90.608	95.897	83.857	88.594
DNA	TcMar-Tigger	MER47A	346.869	332.136	375.753	325.752	354.464	335.856	333.981	341.107	384.769	386.706	405.533	376.427	402.587	321.765	447.827	403.138	409.131	369.471	375.962	344.614	414.197	408.372	440.441	415.179	291.951	481.453	310.235	376.145	443.235	445.073	479.352	518.007	447.788	458.101	402.653	418.008
Other	Other	SVA_D	99.528	105.382	103.466	103.089	106.135	97.787	102.788	111.562	95.864	106.311	98.636	92.288	128.929	91.144	128.884	124.427	129.737	104.148	129.362	119.52	108.588	117.956	107.143	89.581	62.317	105.38	76.111	89.862	88.62	95.844	86.963	107.306	91.458	89.575	82.156	96.539
Other	Other	SVA_E	28.734	29.719	26.842	28.749	29.973	25.27	31.14	32.333	24.561	27.299	27.094	24.224	34.517	25.779	35.449	33.462	37.6	26.083	37.491	32.96	29.045	30.572	28.536	24.555	17.631	29.072	20.746	24.536	24.977	26.624	25.365	29.343	26.271	26.805	22.555	26.372
Satellite	Satellite	D20S16	23.951	13.906	26.859	21.478	21.362	24.648	16.153	27.978	33.616	26.166	27.88	26.152	21.001	21.322	29.291	25.533	27.834	22.856	18.623	16.821	32.823	29.484	25.262	24.206	18.724	32.159	24.977	34.084	28.781	24.106	27.91	26.343	34.787	31.103	23.595	39.514
DNA	hAT-Charlie	MER30B	37.923	38.519	45.264	42.437	43.668	37.909	40.936	35.833	45.986	41.702	46.105	44.98	46.878	38.612	62.767	45.394	44.937	42.962	36.211	46.22	58.613	53.99	52.902	50.112	29.451	61.797	31.222	43.393	43.469	48.018	58.468	67.241	57.314	46.937	47.804	45.397
Other	Other	SVA_A	55.221	53.23	66.564	52.61	56.021	65.595	52.375	54.669	64.822	66.005	65.743	68.248	64.268	49.719	71.266	57.481	63.018	64.88	61.932	57.616	68.382	72.221	69.108	57.495	56.492	68.649	55.248	61.653	70.315	65.782	66.825	71.346	67.322	69.058	60.716	58.98
Other	Other	SVA_B	63.166	66.692	62.457	61.951	68.026	57.728	66.994	68.262	59.738	65.882	67.764	60.551	81.446	55.684	81.935	75.015	80.598	63.432	79.289	71.544	65.279	73.586	68.124	57.972	39.369	68.252	43.436	57.268	56.953	59.615	59.65	73.15	61.182	56.379	49.967	57.249
SINE	Alu	FAM	1963.02	1858.18	2184.9	1906.85	1903.1	2279.43	1826.79	1907.18	2252.18	2308.32	2158.59	2422.72	2047.63	1630.99	2263.84	1989.69	1933.11	2225.04	1907.52	1958.02	2333.95	2198.23	2384.8	2129.69	1953.27	2291.68	1891.95	2003.71	2474.9	2208.36	2449.82	2357.8	2377.96	2304.41	2129.21	1834.81
LTR	ERV1	MER89-int	30.547	33.289	32.57	33.563	30.063	31.501	26.64	29.781	30.536	33.703	33.203	28.277	41.432	30.358	40.441	39.526	34.191	36.872	34.186	36.981	46.232	34.961	39.565	39.6	22.344	44.455	31.373	29.944	34.035	43.067	34.367	36.887	33.817	36.427	40.709	32.445
LTR	ERV1	MER90a	183.877	189.984	222.424	204.23	194.473	227.347	172.835	203.954	221.306	228.133	232.11	229.691	205.091	193.703	248.606	227.273	231.987	241.15	194.308	211.496	255.149	258.32	241.853	231.931	180.762	246.93	197.954	220.671	237.152	229.812	243.693	237.16	234.596	256.273	226.234	219.588
DNA	hAT-Tip100	MER97a	17.586	15.4	19.849	19.45	17.093	16.761	14.986	17.339	19.104	20.553	20.394	19.809	16.177	16.071	23.16	18.883	21.95	17.231	17.756	19.798	19.036	17.603	20.327	19.294	15.666	19.415	15.189	19.183	20.946	21.61	21.448	27.956	22.352	25.574	17.914	22.388
LINE	CR1	X5A_LINE	9.798	12.95	13.735	13.693	17.248	18.974	9.319	16.664	18.418	20.07	10.744	10.323	15.274	17.609	23.512	16.452	21.837	20.778	17.4	17.019	19.271	16.082	22.965	24.057	16.297	17.16	13.246	16.951	15.604	20.371	13.065	26.414	21.928	12.545	18.72	19.476
LTR	ERV1	MER34C_	82.867	75.785	123.44	88.585	92.175	122.143	81.62	83.501	128.388	119.946	119.44	145.236	92.876	85.745	123.569	96.366	96.438	130.248	87.583	93.743	127.567	126.994	129.675	123.506	130.021	137.955	129.672	129.216	158.374	135.573	151.473	149.082	148.869	144.565	140.684	117.951
DNA	TcMar-Tigger	Tigger14a	217.559	206.768	257.796	199.635	231.892	240.231	190.038	212.933	249.867	261.425	277.931	217.524	264.766	199.173	284.454	262.446	253.69	234.142	230.196	208.135	282.807	241.807	270.662	259.349	165.609	320.594	172.463	227.277	257.47	267.371	273.597	303.831	248.595	273.171	229.365	247.897
LTR	ERVL-MaLR	MSTD-int	38.291	41.904	43.955	37.491	41.386	39.467	36.294	41.51	44.251	44.542	46.772	38.848	45.111	35.267	48.955	51.336	52.903	40.203	41.111	42.41	50.656	45.39	50.161	43.564	30.192	53.675	30.674	41.708	46.813	46.036	43.74	50.77	47.025	48.419	41.32	45.008
DNA	hAT-Charlie	Charlie22a	187.385	185.242	241.927	181.141	213.043	204.502	187.747	189.828	228.813	248.191	237.976	202.82	245.839	183.898	247.088	251.04	251.311	224.665	196.572	214.256	257.839	245.963	236.07	236.026	166.262	280.366	151.007	187.877	224.579	221.087	234.872	254.316	224.706	260.139	197.974	240.276
LINE	L1	L1MC4a	1691.71	1684.21	1991.27	1715.43	1783.92	1849.07	1624.12	1702.26	1962.07	1980.07	2038.15	2031.71	1969.01	1599.54	2202.82	1895.53	2020.29	2001.74	1853.31	1807.59	2152.91	2059.82	2220.96	2078.57	1453.36	2209.44	1492.64	1842.99	2045.14	2051.43	2219.58	2367.74	2042.91	2101.69	1903.05	1829.27
DNA	MULE-MuDR	Ricksha_a	4.316	3.437	6.125	3.619	2.621	4.996	3.148	3.129	5.232	3.845	5.16	4.464	6.102	4.018	6.906	8.645	3.864	4.227	6.152	6.159	8.132	3.477	5.741	7.817	4.684	6.66	4.125	6.015	6.748	5.643	5.404	9.423	5.854	5.683	5.392	5.018
LINE	L1	L1MDb	291.228	251.481	331.92	303.623	275.013	329.602	263.257	271.445	341.648	344.876	316.126	391.342	297.479	282.159	314.442	281.795	295.711	344.475	273.108	311.977	325.124	345.767	340.434	324.347	361.795	348.922	342.335	315.918	415.167	365.407	388.119	379.562	379.941	381.274	348.372	289.863
LINE	L1	L1MDa	1064.1	970.774	1226.81	1033.37	1029.75	1178.22	992.203	990.269	1209.84	1180.5	1198.39	1258.3	1161.18	997.016	1306.61	1108.82	1178.27	1262.75	1118.67	1132.92	1283.83	1240.38	1337.31	1233.05	1005.2	1303.4	1028.49	1137.69	1364.85	1224.4	1387.74	1455.7	1295.11	1327.25	1175.98	1073.37
LTR	ERVL	LTR75	25.645	27.133	27.596	26.118	26.447	28.732	28.804	30.258	27.013	31.518	31.406	23.462	28.161	26.346	35.788	36.858	35.875	29.344	27.275	34.777	32.74	33.139	36.362	28.532	16.297	33.367	17.24	30.804	30.736	26.081	26.888	34.866	30.133	28.873	29.445	31.161
srpRNA	srpRNA	7SLRNA	434.453	395.124	496.375	412.354	397.496	601.951	407.699	604.575	518.992	436.915	535.876	498.38	443.069	594.372	670.652	565.376	491.856	555.687	525.053	567.719	603.278	577.618	533.624	575.404	620.134	506.276	546.958	663.308	463.504	452.409	424.553	444.217	527.274	463.629	444.736	481.229
DNA	TcMar-Tigger	MER6B	104.964	108.931	128.122	104.599	104.165	121.369	103.878	102.15	121.027	126.116	133.159	121.449	116.743	86.65	127.026	121.806	122.459	113.924	85.506	97.193	124.696	119.67	137.792	135.027	77.683	144.038	73.055	100.484	116.267	114.737	134.16	154.504	120.461	121.372	104.854	100.395
LTR	ERV1	LOR1-int	254.945	256.035	319.513	245.728	257.433	307.792	247.397	240.074	324.411	325.406	295.114	343.444	261.406	245.594	289.497	254.953	263.306	311.142	253.076	259.207	309.558	317.005	324.164	316.46	322.452	333.357	313.952	299.125	383.004	347.582	361.935	354.469	367.592	349.406	337.347	278.502
LTR	ERV1	LTR72	14.193	12.436	12.24	11.622	14.171	9.773	13.719	12.595	13.256	15.809	16.415	12.044	15.751	14.265	15.321	15.432	18.111	12.363	20.979	13.905	16.905	16.529	12.918	15.043	9.295	16.021	8.48	14.035	14.593	12.873	12.671	16.787	15.178	12.595	11.083	23.209
DNA	hAT-Charlie	Cheshire_Mars_	0.998	1.635	1.499	1.195	1.506	1.065	2.496	1.206	2.09	1.577	2.922	1.106	1.875	1.609	2.226	0.752	1.634	1.289	1.293	1.017	2.198	1.723	0.82	1.978	1.28	1.685	1.239	1.289	1.672	2.365	1.785	2.075	2.11	2.582	1.609	3.06
LTR	ERV1	HERVP71A-int	25.235	29.979	33.274	29.437	32.563	28.006	23.796	27.306	27.977	34.167	29.059	26.453	34.08	27.471	44.126	38.029	38.503	36.034	37.689	31.031	41.029	37.477	38.293	39.837	18.14	38.483	26.328	32.813	31.719	33.876	39.667	34.762	43.381	32.856	33.325	44.313
LINE	L1	L1P3b	13.628	12.192	23.733	14.067	12.358	22.208	12.131	12.891	21.346	21.485	20.69	24.74	13.941	12.349	22.242	14.658	14.495	22.088	12.576	13.612	20.514	21.628	23.559	21.433	26.89	27.934	25.241	24.889	31.298	26.254	30.596	29.255	29.876	30.476	26.85	23.024
LTR	ERV1	LTR73	17.094	17.219	15.388	17.165	21.405	12.691	18.279	20.532	16.508	19.121	17.483	18.264	19.924	17.095	22.292	22.77	28.156	18.969	16.049	20.348	23.145	18.35	20.315	19.093	13.177	25.141	13.343	18.199	19.605	22.33	23.072	30.694	19.438	19.376	16.995	17.761
LTR	ERV1	HERV35I-int	43.136	43.053	46.038	40.091	42.351	48.418	49.932	44.35	49.12	51.404	48.034	49.459	46.391	38.256	47.718	48.558	46.266	43	42.85	41.729	47.051	50.647	46.016	45.375	31.751	44.373	38.419	43.72	45.571	46.595	46.911	47.529	45.333	45.507	47.159	40.821
LTR	ERVL	MER68	276.413	295.896	320.649	285.189	316.216	299.771	255.89	288.511	318.554	334.145	343.009	303.836	343.825	294.511	393.048	354.445	382.262	333.569	303.945	297.966	372.772	379.887	370.082	340.469	192.027	368.453	215.458	317.163	304.353	306.806	331.341	366.877	345.652	345.25	293.579	311.891
LTR	ERVL	LTR108d_Mam	2.466	1.047	2.345	2.215	2.232	1.754	1.096	2.27	1.986	3.03	2.139	2.733	2.316	1.855	2.658	2.476	3.364	1.769	2.282	2.394	3.017	0.946	2.195	2.534	0.703	1.696	2.041	2.477	1.989	2.397	1.47	1.709	3.62	2.126	1.325	2.94
LTR	ERV1	MER110-int	20.979	22.731	29.377	27.952	21.888	26.517	20.422	20.424	24.331	30.272	29.982	26.796	27.369	26.549	32.752	32.058	31.273	30.201	29.827	27.102	30.553	31.138	31.028	29.854	21.614	34.138	20.224	27.515	26.671	27.306	30.578	36.35	29.012	24.327	27.246	22.943
DNA	TcMar-Tigger	Tigger2a	419.018	430.396	519.41	415.05	445.935	444.059	419.814	432.689	493.731	522.172	507.592	481.404	494.231	387.255	560.688	522.727	525.79	490.394	470.047	479.814	549.788	504.98	552.124	483.093	364.113	548.106	385.299	456.73	510.952	499.093	558.411	580.323	511.795	556.135	482.417	482.499
DNA	TcMar-Tigger	Tigger2b	11.976	7.949	13.377	12.029	12.385	9.317	10.192	9.045	12.381	11.345	15.341	10.968	12.798	14.077	17.138	16.572	16.8	15.413	12.609	11.446	14.958	12.564	16.506	16.154	8.963	12.781	10.407	13.909	11.378	15.278	17.965	15.98	16.614	13.142	16.892	14.728
LTR	ERVL-MaLR	MLT1C-int	43.467	42.621	44.858	47.883	43.38	45.585	40.175	51.882	45.621	46.88	42.426	41.293	52.853	38.04	53.804	58.642	51.219	43.706	52.419	53.448	53.49	46.102	53.33	54.429	33.331	52.434	34.999	41.971	46.697	45.269	52.765	58.11	52.618	53.299	47.334	44.275
scRNA	scRNA	HY1	93.411	102.766	125.901	104.181	113.838	106.741	96.916	92.133	115.704	118.728	132.732	113.555	119.182	90.094	142.405	118.266	121.248	112.474	107.08	107.032	131.977	149.564	133.199	121.85	62.744	121.122	67.3	101.652	110.79	119.171	126.22	152.248	124.544	132.737	110.04	129.968
scRNA	scRNA	HY3	685.722	569.792	914.411	677.338	623.064	918.332	619.703	614.222	902.421	900.541	850.533	1021.99	637.039	645.676	813.299	623.363	652.63	959.002	632.822	686.87	883.643	914.004	960.076	849.943	1038.43	970.022	990.615	876.837	1200.95	1024.21	1121.27	1024.02	1076.97	1064.52	987.429	786.312
scRNA	scRNA	HY4	30.937	23.529	33.573	21.966	20.554	26.089	30.286	18.089	25.324	39.249	37.501	50.325	43.971	21.397	44.404	38.405	40.035	35.336	35.564	22.892	30.772	37.19	43.778	33.078	21.662	47.19	20.814	24.811	47.463	35.649	33.586	52.299	39.997	32.034	25.74	38.383
scRNA	scRNA	HY5	13.972	28.829	13.989	17.433	20.378	16.896	19.414	16.883	21.76	23.713	28.789	24.087	18.376	12.013	17.138	16.134	22.877	16.039	18.105	16.957	20.514	18.763	21.052	15.385	5.976	20.1	18.502	13.032	25.14	28.01	16.663	25.181	13.127	17.523	11.798	14.282
LTR	ERV1	MER87	14.565	15.262	13.951	12.552	13.446	11.926	16.497	16.427	12.411	16.84	16.462	10.044	24.123	14.732	19.96	21.385	20.558	13.817	19.433	19.358	17.188	18.038	18.776	14.803	6.783	18.564	13.126	16.256	16.588	17.481	15.03	19.475	17.296	16.161	16.523	17.949
LTR	ERV1	MER89	96.965	98.138	95.576	97.176	106.63	86.947	96.495	104.566	93.528	96.065	97.071	83.917	115.507	96.488	105.746	115.13	128.222	99.339	103.792	104.367	107.866	105.572	96.862	105.612	62.647	115.185	74.082	87.507	89.934	90.356	94.333	112.47	102.265	115.312	88.846	98.363
LTR	ERV1	HUERS-P3b-int	71.464	84.938	84.983	89.592	86.249	92.235	74.5	81.217	92.734	89.376	92.987	76.863	94.335	90.192	112.687	117.799	104.811	97.738	101.378	91.125	110.005	93.434	105.84	99.067	74.89	105.893	75.113	90.877	102.163	101.856	106.021	109.524	96.955	99.781	90.931	90.893
snRNA	snRNA	U4	20.847	23.176	30.309	19.99	26.234	25.178	23.815	22.511	24.511	33.798	25.253	25.234	28.585	21.523	33.238	27.123	24.148	28.068	25.29	20.801	28.872	24.123	40.827	25.984	19.255	30.295	16.96	26.065	27.741	29.425	29.854	36.157	28.442	22.634	23.595	27.771
LTR	ERV1	MER92-int	72.615	85.396	87.231	78.798	83.12	78.373	77.99	79.936	91.543	84.455	82.903	81.111	97.381	66.069	96.005	84.877	84.836	85.637	82.521	76.161	88.082	93.813	93.501	96.56	64.878	93.507	64.756	75.473	86.443	100.279	105.035	123.691	85.678	89.023	95.913	84.333
LTR	ERVL	LTR50	1522.77	1335.81	1692.16	1607.09	1428.55	1712.93	1405.81	1419.56	1691.5	1665.97	1496.8	1937.44	1489.59	1544.96	1547.81	1520.86	1510.29	1799.45	1453.6	1715.51	1652.39	1716.49	1761.77	1549.28	1667.19	1530.88	1556.63	1444.86	1929.91	1567.67	1717.01	1612.96	1748.08	1695.35	1565.34	1267.8
LTR	ERV1	LTR19B	38.712	39.99	44.407	42.034	35.691	44.377	36.083	43.414	46.277	45.866	43.13	41.293	38.217	29.857	44.64	43.36	42.562	41.963	41.383	41.832	42.619	45.629	44.061	42.649	43.08	50.483	51.956	45.741	50.925	49.98	51.006	49.461	57.126	56.542	55.372	46.832
LTR	ERV1	LTR19C	21.658	22.731	31.877	28.843	26.553	26.137	21.81	23.503	28.162	30.898	29.595	27.675	28.374	26.645	31.824	33.491	37.844	31.865	25.865	26.323	34.918	31.48	39.823	32.211	24.665	36.592	28.638	36.089	38.734	31.207	32.971	34.866	36.03	36.071	29.848	28.564
LTR	ERV1	LTR19A	62.16	62.939	53.478	59.293	61.798	68.151	49.523	57.885	57.756	57.612	54.028	43.062	74.855	60.621	72.026	84.295	81.377	69.254	82.767	68.952	58.613	64.788	61.186	61.892	41.829	79.999	56.695	51.384	54.095	67.952	65.877	89.655	61.182	61.393	63.983	65.494
LTR	ERVL-MaLR	MLT1J2	640.339	676.859	759.6	710.895	720.015	670.859	590.476	737.374	757.99	803.485	785.15	680.391	785.878	709.697	912.164	944.483	911.441	768.508	729.619	790.996	918.49	848.7	866.678	837.231	654.328	936.179	640.834	789.864	852.322	832.67	822.535	930.813	842.449	869.777	733.308	878.677
DNA	TcMar-Tigger	Tigger3a	854.131	822.409	1001.42	804.044	863.453	923.472	782.301	808.558	969.194	1013.53	1035.14	997.076	976.742	750.889	1116.74	983.252	962.806	974.58	856.21	838.352	1086.09	1015.67	1122.72	990.803	737.471	1116.66	711.52	916.544	1073.29	1023.47	1114.18	1146.57	1047.34	1085.82	960.16	936.22
LTR	ERVL-MaLR	MLT1J1	649.351	612.43	762.997	705.099	696.279	745.683	625.25	663.378	792.584	770.724	756.302	739.336	708.044	667.77	823.983	821.509	793.887	780.472	694.405	726.727	859.003	801.046	832.218	778.342	659.877	823.957	683.244	708.897	842.133	779.923	801.301	828.479	797.708	802.928	751.067	719.549
LTR	ERV1	LTR2C	33.133	39.343	40.148	37.098	40.195	35.779	39.45	34.892	38.268	36.305	40.607	37.852	39.727	34.236	43.418	48.681	54.524	36.689	44.315	43.41	47.639	47.71	42.103	43.078	32.069	44.044	32.147	38.094	40.744	49.909	43.74	51.911	42.991	41.179	43.115	41.418
LTR	ERV1	LTR2B	42.048	42.508	39.729	40.724	43.661	38.827	42.453	41.591	45.321	44.809	36.971	38.31	42.003	40.442	45.149	49.102	45.246	40.231	50.695	42.505	48.475	44.137	46.313	46.771	38.244	48.122	33.303	39.431	38.028	41.082	39.991	43.13	37.631	38.405	41.9	44.275
LINE	L1	HAL1M8	1209.65	1060.91	1316.94	1271.42	1148.15	1344.92	1109.96	1120.75	1311.65	1315.91	1213.79	1507.69	1185.42	1208.58	1248.26	1183.17	1188.91	1400.97	1146.62	1300.21	1311.76	1350.51	1393.18	1255.43	1493.9	1441.92	1430.28	1343.08	1751.99	1455.42	1618.83	1577.75	1561.81	1586.52	1427.49	1189.25
DNA	hAT-Tip100	ORSL	104.039	112.559	113.573	106.691	123.061	107.337	119.398	115.468	108.613	125.105	121.595	112.265	128.961	97.414	131.655	123.895	130.828	118.037	108.308	106.829	129.07	111.57	121.285	125.389	67.225	129.118	78.488	109.772	99.477	118.407	132	145.274	114.145	114.995	92.504	112.918
Satellite	Satellite	MSR1	26.233	25.619	22.482	21.219	20.931	22.788	27.79	30.148	18.008	24.706	24.027	22.49	19.501	17.536	21.59	17.286	23.081	16.54	15.704	15.843	22.712	23.549	18.864	11.429	10.457	19.663	12.637	17.615	13.561	11.095	12.72	14.943	18.108	10.091	13.33	18.618
DNA	TcMar-Tigger	Tigger8	160.024	171.867	184.837	141.891	170.665	170.34	151.532	162.539	183.02	188.778	228.071	192.101	191.066	148.46	210.539	185.002	189.233	181.485	167.108	152.347	204.55	180.75	205.689	187.297	93.271	205.631	106.787	164.233	172.777	176.697	193.433	233.45	182.353	186.277	148.846	170.765
LTR	ERV1	LTR49-int	182.813	185.12	233.387	195.024	193.602	230.861	174.966	186.944	246.329	239.197	238.227	259.975	208.834	184.877	258.19	211.039	210.095	255.438	196.572	199.829	255.384	245.828	258.125	249.679	212.56	256.39	214.233	221.078	261.981	261.811	267.794	269.439	257.788	254.396	238.492	223.559
LTR	ERV1	MER31-int	75.048	75.746	87.011	77.729	80.858	73.679	74.137	69.891	81.338	85.802	89.094	72.492	92.989	69.873	112.11	99.607	98.244	76.854	88.17	85.553	99.533	96.314	99.771	101.884	54.179	95.662	62.135	81.134	84.956	97.781	105.947	113.379	86.858	91.558	89.233	87.439
DNA	TcMar-Tigger	Tigger1	1726.13	1759.65	2133.3	1837.86	1898.08	1972.88	1643.61	1712.05	2079.85	2157.84	2185.96	2110.55	2026.97	1733.07	2331.9	2213.86	2234.95	2142.8	1859.06	1852.13	2336.04	2322.39	2319.57	2224.69	1617.11	2317.15	1718.66	1995.44	2172	2235.33	2388.34	2490	2141.24	2299.03	2061.94	2005.05
DNA	TcMar-Tc2	Kanga1d	83.2	73.098	89.456	76.853	90.538	72.5	69.891	74.895	88.383	83.145	81.342	88.019	101.138	75.158	108.735	91.707	107.462	93.702	83.856	87.177	98.613	94.8	101.229	94.254	65.732	106.523	70.477	90.223	91.983	93.546	116.42	126.006	101.822	101.679	83.995	93.21
DNA	TcMar-Tigger	Tigger2	324.495	370.779	397.12	351.808	386.463	361.632	308.627	343.303	384.357	408.536	442.233	378.108	397.868	314.719	448.4	440.992	458.025	391.564	364.648	357.717	444.017	429.585	437.508	404.082	258.369	443.375	294.931	379.142	387.902	385.584	409.12	447.938	401.574	397.942	367.564	391.912
DNA	TcMar-Tc2	Kanga1b	32.703	28.177	34.865	23.656	29.676	29.587	27.777	25.046	28.225	33.399	31.819	35.337	35.743	25.815	33.678	27.681	30.356	34.237	34.022	27.705	31.824	33.711	36.877	30.534	19.995	32.67	21.081	27.761	28.408	28.99	34.367	38.889	29.536	34.119	24.998	29.663
DNA	TcMar-Tc2	Kanga1c	113.875	115.404	154.836	116.27	143.13	139.037	114.524	116.024	143.356	162.159	169.384	126.051	168.01	153.872	199.758	177.432	193.853	180.439	168.801	153.148	168.435	152.357	178.283	170.046	77.368	208.079	126.713	172.216	157.685	165.649	187.785	224.487	168.667	180.533	144.959	175.144
DNA	TcMar-Tigger	Tigger7	498.157	504.927	602.924	496.672	528.784	571.224	502.247	492.624	575.706	634.726	594.716	612.078	593.506	474.684	688.915	617.108	617.679	598.457	559.108	523.97	676.693	682.152	672.213	603.097	428.251	672.68	450.981	561.64	630.021	592.885	636.83	685.211	632.359	677.646	545.642	556.706
DNA	TcMar-Tc2	Kanga1a	149.617	128.814	152.927	141.586	150.435	148.126	135.123	132.17	152.351	154.444	164.733	158.564	167.59	139.826	168.643	153.872	168.832	165.042	149.187	158.229	172.048	166.611	176.144	166.406	168.751	190.649	146.534	170.823	191.204	173.358	207.202	216.633	179.776	201.865	179.668	149.677
LINE	L1	L1M3b	63.16	56.31	75.943	61.728	56.717	76.868	58.466	56.695	77.584	74.062	73.103	82.585	61.781	54.612	70.859	61.517	60.953	78.19	63.492	58.704	77.562	75.785	86.434	69.043	76.782	81.595	77.365	69.624	90.847	79.392	85.853	87.244	86.653	88.215	76.251	69.943
LTR	ERV1	LTR10A	58.548	60.936	62.857	66.944	63.993	58.969	54.878	71.177	60.328	70.321	58.386	50.239	73.155	58.361	79.91	85.017	80.451	64.156	68.168	70.631	72.333	72.727	70.172	68.378	46.61	77.718	46.717	67.367	72.242	65.074	61.93	78.254	69.683	67.025	61.491	72.998
LTR	ERV1	LTR10C	93.723	113.361	104.005	105.054	110.997	103.189	94.1	91.966	100.612	127.665	117.395	100.988	128.062	94.501	127.624	122.877	146.836	113.494	111.443	84.844	119.371	130.58	127.682	120.807	62.354	123.675	69.382	94.408	97.696	118.241	124.835	145.274	105.41	115.566	109.117	106.029
LTR	ERV1	LTR10B	2096.5	1740.85	1906.86	2167.69	1898.67	1992.95	1857.38	1866.79	1869.52	1845.49	1682.93	2242.29	1857.52	2041.37	1590.15	1798.41	1871.92	2003.16	1860.57	2208.98	1802.09	1891.15	1920.94	1716.84	2668.45	2251.11	2517.1	2147.59	3078.63	2332.26	2630.64	2303.31	2597	2596.66	2382.93	1813
LTR	ERV1	LTR10E	29.084	29.192	37.57	34.667	34.533	31.094	27.402	28.942	36.66	33.992	35.066	33.673	33.502	31.748	42.512	39.582	42.077	34.226	32.146	30.91	43.471	41.737	39.369	41.467	23.476	38.326	24.614	32.509	33.19	31.405	42.103	40.123	37.623	43.025	36.925	34.685
LTR	ERV1	LTR10D	18.417	21.506	18.694	16.26	17.919	20.194	17.579	23.242	18.52	23.081	25.414	17.596	23.746	14.947	23.229	26.974	22.487	21.188	28.098	25.805	23.157	21.016	20.747	18.742	11.68	22.761	12.773	22.282	17.023	23.728	26.982	25.621	26.292	23.298	18.574	17.853
LTR	ERV1	LTR10G	10.706	13.528	13.067	15.405	15.332	13.146	14.72	14.142	12.074	16.056	15.496	11.496	15.393	10.34	16.926	15.305	20.017	14.49	19.516	12.949	15.075	20.103	13.701	17.343	8.828	14.896	10.565	13.26	11.349	14.005	12.355	15.32	12.307	12.396	12.724	15.256
SINE	Alu	AluY	15708	13712.6	15541.6	15368.2	14761.7	15527.3	14339.8	14637.4	15432.4	15454	14869.1	17594.6	16002.4	13625.2	15930.1	15364.9	15053.5	16246	14596.6	16885.2	15678.7	15607.5	16706.6	15032.9	14586.6	16027.2	13995.2	13638	18009.8	16011.4	17834.2	17384	16678.5	17102.8	15312.6	12229.7
LTR	ERVL	LTR16D1	11.15	8.245	10.998	14.572	12.939	11.721	13.657	14.305	12.885	16.41	11.599	8.899	13.216	10.718	13.109	15.674	17.355	13.896	19.265	12.911	18.628	16.914	11.681	14.43	9.479	16.453	9.331	14.519	15.604	13.347	10.558	16.03	15.787	12.689	13.536	10.588
LTR	ERVL	LTR16D2	27.117	21.753	22.72	23.373	25.733	22.208	17.995	25.283	27.789	24.361	26.96	25.63	35.847	27.65	35.674	44.41	39.246	27.17	25.865	33.119	32.304	36.324	32.468	25.253	25.757	45.201	18.901	25.511	27.98	32.84	26.933	24.045	33.78	32.629	26.406	38.907
DNA	hAT-Charlie	Charlie10b	45.158	58.187	70.294	52.561	46.642	68.204	50.671	54.267	61.341	71.752	64.207	65.165	68.582	42.795	74.591	71.023	57.907	68.417	53.993	64.097	82.913	69.354	74.278	64.618	61.997	93.397	54.638	65.788	79.647	81.166	79.669	74.816	73.225	83.782	78.428	67.84
LTR	ERV1	MER57B1	74.25	85.469	86.871	84.098	85.87	86.466	67.717	81.039	92.593	86.02	85.457	77.424	84.18	78.682	94.625	95.398	108.856	84.807	82.422	80.172	101.889	96.225	88.99	92.721	70.512	91.759	70.538	80.399	91.198	94.386	95.603	96.075	88.608	102.947	92.88	104.736
LTR	ERV1	MER57B2	70.819	80.457	100.099	97.471	94.475	82.38	73.688	80.217	87.541	91.762	97.983	82.968	103.451	83.421	109.871	116.13	108.666	85.987	88.323	86.518	109.411	109.597	101.217	95.502	53.116	113.412	60.645	83.317	89.195	96.008	89.331	107.18	103.923	98.567	93.428	88.338
LTR	ERVL	HERVL40-int	120.598	117.413	134.846	132.125	131.479	122.559	120.777	127.829	128.191	135.692	130.387	124.965	162.898	133.956	179.339	177.764	175.792	140.078	154.099	136.12	160.337	148.549	148.217	155.795	100.799	163.51	96.587	132.961	135.237	135.227	148.156	166.683	133.69	139.377	128.194	137.184
DNA	hAT	MER53	563.474	498.177	619.818	534.583	586.703	577.971	501.784	562.151	590.122	625.339	672.05	609.861	629.635	528.091	682.903	624.19	658.594	605.166	564.248	549.718	716.429	608.649	690.283	601.204	455.984	724.391	465.391	582.981	681.785	657.361	716.179	791.187	606.247	683.396	599.453	616.33
LTR	ERV1	MER50	455.264	417.287	515.704	474.735	449.567	524.206	432.026	454.216	530.41	534.08	474.645	556.731	490.112	460.948	532.489	519.047	513.536	564.817	479.279	536.155	546.894	550.347	566.655	495.044	541	568.6	521.976	524.414	639.653	557.245	589.397	583.8	596.331	596.443	546.683	494.229
LTR	ERV1	MER52-int	47.451	44.731	72.056	50.208	49.123	70.714	48.001	50.786	72.968	71.37	62.352	82.098	48.838	52.102	69.377	49.711	52.498	75.807	47.337	54.326	72.51	69.639	75.07	67.811	82.249	75.732	78.349	72.689	94.411	78.362	90.899	82.121	84.8	84.495	77.464	66.021
LTR	ERV1	MER87B	37.571	43.842	43.325	42.701	44.394	41.742	40.976	50.507	44.491	39.97	38.771	40.382	49.724	37.363	61.405	51.495	53.996	48.294	53.859	46.921	47.465	35.475	49.814	44.164	30.229	58.294	36.323	45.289	44.671	42.689	41.534	45.462	46.476	40.586	47.128	38.856
DNA	TcMar-Tigger	MamRep434	454.139	418.366	527.795	418.889	433.279	512.835	422.911	436.974	555.612	554.677	566.863	531.947	504.958	390.32	578.126	476.084	524.489	520.09	426.615	440.482	596.529	560.511	555.557	532.507	377.869	601.445	393.843	479.422	574.603	559.906	598.389	626.218	548.734	586.375	495.502	491.894
LTR	ERV1	HERVFH19-int	16.676	21.443	17.846	17.44	17.889	21.289	11.104	19.16	17.966	19.349	20.731	16.884	15.162	10.104	17.415	15.38	15.715	18.269	14.117	13.046	17.766	16.308	15.668	13.401	8.321	14.603	13.293	13.21	13.368	13.232	16.235	12.925	16.608	13.265	12.81	13.815
LTR	ERVK	HERVK14C-int	3.696	4.679	2.565	4.778	4.763	2.834	3.768	4.377	2.418	3.755	2.469	2.485	2.56	2.697	2.154	2.468	2.577	3.156	2.81	2.588	2.322	4.269	2.162	2.393	3.246	2.33	2.313	1.819	2.633	3.552	5.4	4.161	2.492	2.271	3.257	3.218
LINE	L1	HAL1ME	1285.89	1321.04	1542.98	1293.54	1362.54	1450.3	1218.05	1334.77	1529.21	1557.89	1618.23	1476.64	1556.5	1251.75	1750.85	1607.92	1726.26	1579.1	1446.7	1429.81	1791.6	1656.8	1743.45	1657.24	1129.64	1791.7	1156.94	1478.66	1631.73	1569.64	1740.22	1908.9	1622.64	1669.34	1498.57	1531.76
LTR	ERV1	LTR28	9.568	10.821	10.525	9.032	9.637	9.371	9.689	11.715	10.934	11.058	10.823	7.701	14.501	8.509	13.948	14.764	12.709	11.552	11.413	14.082	11.723	13.785	12.121	11.234	5.406	13.15	9.691	11.934	11.146	13.096	13.191	13.836	11.721	13.038	11.032	12.922
LTR	ERVL-MaLR	MLT1A1-int	16.331	18.566	18.422	19.507	18.508	18.819	17.367	21.362	19.353	20.962	21.37	17.965	21.683	15.386	22.46	23.011	25.402	18.435	21.565	19.133	20.603	21.721	20.505	18.302	12.727	21.45	13.786	16.717	15.334	19.908	20.206	23.395	18.348	16.214	18.72	17.992
SINE	Alu	FLAM_C	5417.36	5164.16	5959.29	5055.63	5265	5866.79	5177.01	5417.86	5844.1	5981.76	6118.38	6402.09	5988.87	4293.37	6527.43	5701.81	5648.71	5972.04	5356.57	5699.91	6260.91	6071.69	6570.94	5883.79	4877.08	6671.31	4794.85	5552.24	6556.38	6207.68	6866.1	7127.16	6458.56	6513.62	5928.86	5286.78
LTR	Gypsy	LTR81AB	8.453	9.576	8.887	9.845	7.936	12.628	7.948	11.634	12.712	10.678	9.626	6.68	12.045	9.539	14.847	19.311	13.457	12.737	10.954	14.842	12.47	13.717	16.886	13.394	14.06	16.655	13.468	10.261	14.074	17.076	15.07	12.306	11.004	14.688	13.627	15.122
SINE	Alu	FLAM_A	5268.99	5062.84	5798.42	5126.41	5263.25	5666.03	5123.03	5220.49	5788.58	5817.4	5694.88	6210.25	5785.86	4421.75	6211.4	5662.88	5574.36	5861.27	5335.88	5592.06	6060.89	5953.09	6247.99	5729.94	4687.85	6057.83	4673.43	5233.45	6142.87	5741.26	6376.63	6526.69	6093.46	6107.85	5546.51	4902.35
LINE	L1	L1M6B	121.354	119.555	132.196	111.921	129.86	124.034	122.077	136.512	127.635	131.238	140.459	125.943	144.384	105.41	160.479	151.936	152.704	122.699	129.841	124.532	153.175	144.74	148.126	149.544	83.061	170.147	97.481	134.433	140.698	134.195	148.715	157.477	140.542	152.45	125.806	133.181
DNA	TcMar?	MER121	106.451	102.314	154.112	130.865	116.415	149.411	105.355	115.502	150.07	138.733	141.419	155.995	123.674	121.127	143.167	133.745	140.757	158.386	115.529	131.812	163.736	151.441	160.757	153.509	163.997	184.392	166.516	154.382	202.277	179.945	189.192	189.18	177.216	187.277	174.462	155.12
LTR	ERV1	LTR37B	188.164	184.072	217.083	168.88	172.29	197.056	178.117	183.74	220.194	216.091	233.065	210.217	215.025	165.651	244.613	217.325	222.791	232.931	198.688	205.518	247.106	221.861	253.662	240.847	156.18	239.526	165.57	208.334	231.226	223.156	235.74	264.663	236.512	235.963	226.106	228.839
LTR	ERV1	LTR23	1316.73	1164.26	1527.8	1390.33	1246.95	1601.41	1191.41	1169.03	1566.96	1554.99	1338.22	1783.85	1207.58	1302.09	1321.85	1182.87	1195.61	1629.07	1160.29	1395.29	1450.03	1520.97	1547	1405.89	1673.47	1439.3	1546.86	1371.69	1889.15	1543.88	1697.41	1525.38	1679.13	1635.88	1529.62	1159
LTR	ERVK	LTR22	3.243	2.12	2.885	2.266	2.811	2.36	3.009	2.914	3.001	2.453	3.409	2.796	4.266	3.379	4.09	3.595	4.051	3.509	3.772	3.646	3.704	4.691	3.469	3.077	2.241	2.84	1.879	3.007	3.468	4.562	3.385	2.905	2.769	2.601	2.681	4.166
LTR	ERV1	LTR25	322.528	280.618	335.83	333.767	293.602	349.795	287.613	286.354	320.57	322.799	283.48	394.861	294.853	316.661	291.921	290.978	309.23	355.001	291.095	341.205	303.21	328.04	329.865	293.437	369.536	320.322	345.016	310.177	430.062	332.535	370.652	324.094	359.02	375.599	345.886	264.058
LTR	ERV1	LTR24	19.294	24.25	25.6	18.967	21.643	28.027	20.967	21.064	24.161	26.82	26.668	30.625	30.977	24.025	33.55	34.933	38.128	27.868	36.038	30.929	34.875	27.608	32.917	29.129	19.122	40.199	23.127	29.072	28.088	29.368	29.16	34.866	29.208	33.732	24.024	33.087
LTR	ERV1	LTR27	9.34	9.023	7.839	9.71	8.194	8.326	6.857	9.556	7.22	7.776	12.179	6.233	12.977	6.885	12.17	12.785	12.194	8.057	10.541	13.207	11.096	11.075	8.558	9.173	9.245	10.19	10.211	8.285	8.342	12.203	12.497	10.526	7.895	15.498	11.777	9.971
LTR	ERV1	LTR26	58.613	61.421	59.572	66.637	67.768	56.287	49.776	66.238	58.967	63.66	56.321	56.148	59.162	63.615	72.886	75.244	78.814	62.347	67.122	74.147	69.382	67.074	66.655	64.993	48.096	75.07	54.152	61.763	66.603	70.554	64.009	66.897	66.636	64.269	64.665	64.444
DNA	TcMar-Tigger	Tigger20a	238.473	254.15	272.42	234.484	236.842	248.639	228.312	252.302	281.284	279.434	266.412	259.875	292.649	234.441	325.022	290.221	306.353	257.061	279.114	252.496	307.717	288.081	290.81	287.1	168.876	307.763	192.459	279.038	254.191	265.267	301.832	356.238	262.828	293.986	245.093	262.357
LTR	ERV1	LTR6A	51.287	79.74	59.757	68.854	70.576	59.113	55.913	65.225	64.4	74.018	63.836	52.962	69.51	65.808	70.383	88.109	81.437	61.454	76.245	68.83	75.963	81.11	70.893	69.969	42.739	62.464	62.293	57.011	54.615	67.424	66.153	61.394	67.312	55.997	71.905	64.425
LTR	ERV1	LTR37A	138.991	148.923	186.562	144.727	169.799	166.156	138.088	156.991	179.061	184.871	208.684	173.617	181.614	130.637	207.22	179.255	192.635	175.792	154.012	163.157	217.889	192.255	213.734	202.524	148.847	240.003	151.063	189.196	212.312	212.276	218.131	275.229	211.899	238.95	196.855	198.976
LINE	L1	L1ME3Cz	1728.5	1612.54	1991.4	1615.3	1736.79	1879.02	1642.2	1664.52	1987.29	1973.27	2114.8	2064.28	1929.59	1591.41	2139.89	1842.85	1936.46	2005.99	1793.76	1709.26	2153.08	1991.97	2168.24	2037.42	1461.14	2182.14	1450.79	1792.23	2043.44	1919.45	2157.25	2414.56	2012.53	2131.08	1841.55	1814.08
LTR	ERV1	MER4E1	76.43	78.545	75.131	82.863	81.445	73.013	72.732	76.474	87.187	76.942	82.043	75.032	89.127	67.79	101.463	99.368	97.925	80.538	88.318	84.272	98.57	80.803	99.003	90.36	49.699	95.532	58.044	69.098	78.148	84.714	87.784	104.031	83.325	83.341	85.226	85.867
LTR	ERVL-MaLR	MLT1O	597.234	637.907	763.33	695.701	691.46	719.559	603.395	698.37	739.595	785.793	739.418	669.286	761.005	633.663	874.929	831.93	879.811	759.182	707.543	755.15	838.815	824.658	838.552	749.427	608.183	928.367	689.576	788.284	857.655	812.582	821.683	932.339	862.836	881.259	804.029	792.66
snRNA	snRNA	U8	1.452	4.625	3.815	4.564	6.133	2.711	2.542	6.139	5.73	6.244	4.959	4.692	4.773	4.505	4.532	6.504	7.279	0.547	3.292	4.07	3.73	2.193	3.132	5.595	2.716	11.44	3.154	5.468	4.729	7.871	5.112	4.226	5.818	6.571	4.095	4.544
LTR	ERV1	LTR10B1	35.81	27.532	24.316	27.934	27.157	26.133	31.246	31.212	27.41	29.581	26.739	30.97	33.046	24.511	29.878	32.185	35.829	28.835	28.299	26.453	31.978	28.853	30.733	27.874	17.4	24.675	14.284	26.006	18.052	24.565	27.016	28.029	24.613	30.923	21.766	29.194
snRNA	snRNA	U5	35.927	42.734	64.629	41.84	55.654	52.476	36.343	63.673	47.722	50.042	65.457	37.163	54.603	31.533	62.945	53.872	49.186	57.741	46.556	46.394	60.176	53.071	67.748	65.233	34.658	76.553	23.59	54.134	59.296	45.835	66.235	69.732	60.057	68.34	64.351	42.846
DNA	DNA	MER125	5.988	6.359	8.044	6.276	10.189	8.448	8.542	9.245	15.757	12.674	11.364	6.882	12.251	7.883	10.647	11.223	9.532	7.017	8.19	7.8	12.537	14.742	9.569	14.359	3.984	10.05	5.204	18.546	7.802	10.186	7.811	16.464	9.845	13.142	10.725	9.521
snRNA	snRNA	U7	93.411	70.207	121.704	92.884	80.951	101.374	84.801	105.157	113.453	106.953	109.094	119.749	113.407	63.967	125.267	98.485	94.94	133.525	81.732	77.324	127.19	99.71	128.606	128.004	118.317	131.084	122.112	121.501	145.64	156.858	164.961	139.463	146.696	160.335	133.85	121.398
LINE	L1	HAL1b	683.652	661.366	878.195	672.69	710.823	827.117	651.801	685.328	864.904	847.119	880.837	900.028	771.992	631.828	933.557	765.837	816.158	866.555	749.693	746.86	958.609	889.881	936.686	858.605	691.841	919.336	704.352	818.916	926.044	852.192	948.852	1028.33	874.961	888.804	837.038	798.214
snRNA	snRNA	U1	37.463	32.481	45.195	35.725	37.946	34.403	39.067	40.445	42.25	41.891	30.77	42.087	44.83	35.345	44.824	42.088	36.075	38.401	37.006	38.505	37.347	43.298	44.164	29.824	34.015	39.93	40.028	31	36.81	37.608	47.585	34.866	35.973	37.91	36.631	31.86
snRNA	snRNA	U3	49.101	36.629	50.36	43.932	48.065	41.742	30.752	44.378	52.224	47.099	49.093	41.293	54.078	45.498	55.466	42.929	41.751	51.726	39.314	49.65	64.279	53.875	52.246	62.156	34.658	56.104	41.629	42.706	53.575	54.493	51.863	47.65	59.072	63.083	50.194	57.843
DNA	hAT-Tip100	MER97c	233.527	192.425	315.245	254.361	218.747	326.923	214.333	208.839	311.44	304.611	271.132	350.077	219.124	234.113	270.642	222.816	214.64	329.39	211.938	258.065	303.293	310.055	316.617	284.535	302.119	253.378	282.22	239.357	333.655	270.966	296.989	269.014	302.021	293.381	275.005	205.411
LTR	ERVL	MLT2B1	835.241	847.227	1047.35	965.939	886.249	1016.33	814.312	905.576	1049.89	1036.33	989.426	1056.06	952.934	891.934	1098.53	1048.4	1042.62	1101.08	945.44	1050.79	1142.43	1095.73	1094.3	1022.8	1007.49	1120.33	1009.27	1014.11	1201.35	1105.81	1160.98	1115.71	1148.62	1139.21	1054.93	941.908
DNA	hAT-Charlie	MER1A	687.351	618.537	736.86	675.565	684.204	735.553	647.443	691.813	753.526	762.042	724.759	769.917	760.32	632.965	792.791	770.789	751.749	750.712	699.188	773.237	785.594	758.48	801.515	712.296	659.4	794.431	655.414	705.001	824.242	767.47	786.88	785.968	799.42	777.531	747.817	646.849
LTR	ERV1	MER57A1	181.119	192.014	225.422	202.146	194.669	215.527	177.324	178.203	219.317	231.007	212.734	221.801	194.112	210.692	232.638	218.615	221.744	226.838	184.748	212.553	226.441	257.085	231.949	225.238	244.658	262.018	252.153	239.736	270.176	266.425	285.469	253.691	272.998	273.546	277.996	223.822
DNA	TcMar-Tigger	MER127	22.777	26.335	27.649	24.365	25.793	22.099	19.734	23.835	28.337	26.551	23.53	28.541	36.135	27.028	39.959	43.325	37.343	33.257	28.908	30.882	38.213	35.475	36.474	40.906	20.036	43.798	17.958	29.367	33.044	31.156	36.021	34.182	28.957	41.746	29.526	33.185
LTR	ERVL-MaLR	MLT1A0-int	63.871	72.604	75.611	68.858	68.46	65.494	67.206	74.318	74.781	74.839	84.286	64.739	86.586	71.694	108.007	102.865	100.135	76.253	89.08	93.258	98.052	84.5	98.478	88.452	50.033	90.826	63.031	76.766	82.782	83.901	80.701	96.718	94.198	82.974	80.82	80.609
LTR	ERVL	LTR86A1	107.941	113.144	135.805	114.306	128.51	117.117	112.012	118.085	130.201	122.849	128.368	136.266	133.568	119.645	143.091	129.63	134.746	135.209	129.944	130.555	143.054	124.798	138.021	125.543	103.736	136.327	101.02	124.869	130.243	127.116	136.968	135.279	136.457	141.41	118.148	121.398
LTR	ERVL	LTR86A2	51.201	62.597	53.827	60.031	50.595	48.483	51.254	60.192	56.57	56.953	58.895	42.19	66.428	56.799	65.031	90.031	71.118	54.916	69.497	69.715	66.003	74.817	72.391	61.808	28.319	61.097	41.931	45.765	61.06	60.006	55.15	61.647	60.784	47.426	60.434	59.612
DNA	DNA	MER126	38.493	39.246	50.06	42.437	44.873	39.187	38.274	43.414	49.202	55.719	46.105	49.404	57.379	45.691	65.438	62.831	54.333	49.836	38.428	44.476	64.963	60.308	59.054	58.903	29.878	60.299	35.682	47.26	45.327	58.567	58.468	68.071	57.666	55.854	45.505	45.397
LTR	ERVK	MER9a1	23.702	19.29	21.333	20.92	20.291	19.629	21.841	22.611	21.948	21.362	21.213	19.786	23.189	16.517	27.72	27.269	27.047	22.43	24.14	24.248	25.643	28.311	22.846	21.411	17.429	29.275	16.044	22.305	23.298	26.631	27.728	29.055	23.383	23.683	24.132	24.547
DNA	hAT-Charlie	Charlie16a	396.53	368.33	440.932	406.682	406.162	385.62	373.996	420.63	410.592	439.586	469.106	399.163	489.33	372.99	510	469.416	480.417	412.605	406.248	404.525	453.598	460.486	474.616	439.4	297.186	487.283	300.191	418.235	440.039	418.627	477.388	586.521	428.273	461.292	391.253	440.843
LTR	ERVK	MER9a3	68.644	67.464	58.206	66.853	70.576	59.502	64.523	75.712	57.059	67.299	63.836	59.695	80.239	49.356	73.025	78.502	70.496	55.047	63.087	68.123	68.084	62.056	70.518	62.477	43.128	66.568	46.154	54.265	56.424	65.763	71.043	71.5	55.541	60.997	55.118	60.544
DNA	hAT-Blackjack	MER63A	369.369	398.316	419.915	412.49	424.102	395.675	365.079	440.662	429.818	419.616	470.069	387.423	455.852	374.686	521.303	534.759	542.992	419.964	436.961	463.464	460.168	469.694	475.179	419.2	288.235	440.751	303.647	398.044	414.277	431.988	424.165	472.398	408.582	435.626	405.411	442.747
DNA	hAT-Blackjack	MER63C	80.337	81.526	113.625	77.717	91.914	94.964	74.318	85.139	97.583	104.99	101.14	96.006	100.544	76.13	109.453	86.911	95.511	109.316	86.388	89.228	120.352	106.142	111.238	105.234	86.198	124.923	91.237	95.035	111.7	112.169	116.535	125.227	118.144	118.444	102.64	95.869
LTR	ERV1	MER51C	56.276	60.181	31.219	37.452	40.825	50.469	29.888	62.709	48.205	58.395	32.374	34.495	26.38	23.732	28.577	29.667	29.712	31.54	21.701	26.502	30.855	26.869	29.127	26.417	17.927	26.217	18.276	23.033	23.724	22.483	23.165	25.795	25.934	19.393	23.543	24.907
DNA	hAT-Blackjack	MER63D	152.192	163.116	173.376	138.594	142.824	139.762	141.239	151.345	168.829	177.233	165.346	141.944	175.558	145.277	214.426	182.555	198.029	166.155	178.79	172.452	188.904	175.899	195.923	188.853	129.222	197.282	130.091	162.402	175.548	194.799	182.77	195.394	182.139	185.223	182.998	183.883
LTR	ERVL	MLT2C1	361.601	423.105	452.018	406.368	454.825	405.249	350.621	415.042	435.016	456.88	458.727	427.121	432.933	353.057	529.735	486.111	464.213	450.347	394.867	417.311	486.934	433.214	518.154	464.631	318.2	474.524	359.339	398.236	423.265	457.502	453.279	463.425	426.427	424.384	422.571	389.189
LTR	ERVL	MLT2B5	20.53	24.71	24.281	27.046	28.911	24.705	21.966	28.77	25.726	27.334	25.65	18.803	29.439	21.397	33.387	38.63	31.66	26.207	28.821	31.976	31.993	27.282	28.502	27.913	18.14	35.767	20.071	30.504	30.465	26.373	27.003	34.036	26.547	25.111	27.809	34.685
LTR	ERVL-MaLR	MLT-int	38.893	33.432	35.012	34.906	38.428	36.631	35.678	39.555	39.49	34.062	33.767	29.2	32.402	22.266	39.53	33.43	38.237	33.854	28.821	35.232	39.466	31.016	36.908	31.298	17.756	35.355	24.581	34.027	31.208	33.758	33.028	38.851	27.708	31.541	29.785	35.705
LTR	ERVL	MLT2B4	803.087	842.151	945.154	893.427	862.217	908.322	798.758	868.789	956.375	967.377	896.782	944.202	918.619	843.025	1075.61	1059.55	1032.94	1015.19	948.125	1012.33	1082.14	1043.33	1040.61	992.341	871.37	1084.25	909.395	986.871	1100.1	1040.2	1038.82	1076.28	1043.26	1065.93	998.588	983.428
SINE	Alu	AluSq4	828.607	716.964	966.587	804.667	766.298	941.12	759.153	777.655	932.578	935.137	894.185	1085.04	834.989	711.423	925.701	796.507	790.278	982.106	777.234	885.153	943.911	945.402	1008.01	896.074	894.632	973.955	856.12	812.869	1108.46	979.633	1068.28	1032.69	1001.06	1027.21	933.318	742.417
SINE	Alu	AluSq2	10173.9	8826.69	9434.73	9869.56	9411.18	9233.9	9268.55	9439.72	9191.74	9321.58	9005.94	10551.4	10226.9	8628.08	9606.9	9737.02	9678.94	9591.7	9356.59	10689.3	9342.11	9329.6	10044.7	8921.9	8477.1	9715.41	8154.02	8071.15	10574.6	9597.08	10661.9	10414.1	9748.77	10143.1	9194.85	7366.88
DNA	hAT-Blackjack	MER94B	104.677	114.185	163.204	107.853	104.469	127.215	96.295	120.593	144.067	158.63	150.51	137.642	149.343	102.107	165.845	166.012	156.962	135.664	114.954	128.873	152.719	148.313	158.843	149.749	114.864	183.518	130.283	150.372	180.316	178.813	182.596	202.738	158.62	194.213	144.432	139.648
snRNA	snRNA	U2	483.021	423.528	494.16	422.581	585	475.565	394.886	476.344	451.336	474.665	477.288	459.381	500.093	314.204	509.481	434.554	410.356	386.441	364.692	349.992	516.281	480.455	535.378	512.325	345.091	507.295	324.359	393.975	401.809	465.989	493.635	572.381	441.81	512.547	387.714	314.207
DNA	hAT-Charlie	Charlie7a	205.184	203.497	237.812	202.504	222.054	205.929	211.227	207.099	221.503	246.613	249.099	220.228	289.118	206.616	305.585	286.756	285.963	232.566	263.475	247.707	278.541	263.212	292.425	270.778	171.699	303.416	158.19	231.373	256.95	248.528	294.098	331.613	263.856	283.872	225.657	274.217
DNA	hAT-Tip100	MER45A	423.998	413.172	425.364	430.949	457.761	417.423	406.701	447.229	439.277	422.275	437.027	400.392	478.155	392.232	524.839	520.382	516.775	429.188	458.174	501.732	469.391	461.214	483.911	434.74	369.633	501.865	369.705	429.205	465.155	461.988	492.296	523.818	482.423	492.364	425.176	448.868
LTR	ERVL-MaLR	MLT1E1A-int	17.108	16.923	27.321	20.237	19.876	28.234	17.306	17.621	27.196	26.733	24.862	31.391	17.573	16.456	22.576	19.498	20.659	27.25	15.941	21.345	26.236	25.928	29.761	25.872	31.219	28.892	31.293	26.883	34.818	28.998	33.283	27.75	32.249	35.135	30.731	23.755
DNA	TcMar-Tigger	MERX	57.296	56.86	74.306	57.345	66.219	64.543	52.898	57.885	75.741	84.558	80.217	77.12	55.592	60.416	90.916	73.529	68.631	71.822	64.205	58.172	84.874	94.128	84.093	80.727	72.762	100.241	69.382	71.825	89.648	90.472	96.301	103.23	103.087	95.474	90.47	86.533
LTR	ERV1	MER34C2	48.568	52.231	57.075	48.813	49.751	42.537	41.935	47.433	53.725	49.061	56.972	51.616	63.354	43.395	59.517	58.081	63.293	45.912	57.247	50.464	62.911	64.597	60.475	49.848	33.264	63.794	42.785	50.325	50.107	50.588	57.695	62.759	52.344	56.731	46.762	54.272
DNA	hAT-Charlie	Charlie26a	74.1	69.952	75.803	59.622	81.162	73.422	66.979	72.658	78.787	74.511	80.116	73.553	80.396	53.775	81.018	74.442	83.644	65.409	73.391	60.791	84.622	72.37	79.302	75.772	33.986	85.205	41.195	72.931	60.466	70.026	71.468	85.712	58.457	73.925	71.188	64.716
DNA	hAT-Charlie	Cheshire	259.69	237.184	244.315	245.384	254.341	238.367	238.134	236.754	255.403	252.598	252.588	248.872	294.444	251.899	265.541	267.426	272.978	248.876	255.571	269.258	285.355	260.575	275.428	269.947	222.066	293.345	224.459	252.95	270.052	287.673	317.831	331.383	276.867	293.036	272.187	241.06
DNA	PiggyBac	MER75B	5.636	8.08	6.912	4.676	8.928	4.911	8.771	7.094	6.621	10.101	6.952	10.323	11.736	6.89	9.532	7.922	9.42	5.661	7.607	8.858	11.665	9.933	8.781	10.498	4.218	9.561	8.571	7.076	10.403	9.287	9.557	11.622	9.266	7.344	9.085	11.342
LTR	ERVL-MaLR	MLT1F1-int	39.349	41.219	65.006	45.511	43.711	65.717	39.938	41.248	67.623	64.981	61.969	71.209	47.467	44.587	63.848	51.708	53.224	70.826	49.407	48.255	70.754	64.329	70.302	67.82	73.658	74.584	72.497	66.9	83.329	72.026	79.318	77.084	74.644	80.865	71.968	61.355
LTR	ERV1	LTR7Y	26.724	23.883	33.224	28.474	29.748	32.963	28.604	36.982	30.764	32.707	33.082	28.675	34.71	28.154	49.425	40.451	40.035	38.093	32.187	41.375	41.979	38.865	40.987	32.993	24.898	40.927	32.378	37.259	37.277	33.81	35.929	42.291	42.663	34.316	32.175	39.673
LTR	ERV1	LTR1F2	13.199	14.196	10.356	14.104	12.309	11.445	10.521	13.226	9.803	14.244	11.584	8.325	15.412	11.334	18.043	15.342	13.283	15.134	14.684	15.228	14.338	14.266	11.853	12.705	8.096	12.939	7.162	9.992	11.493	13.143	12.296	13.871	11.751	11.129	10.691	10.481
LTR	ERV1	LTR1F1	10.366	8.041	10.289	10.46	10.813	9.618	8.642	12.448	10.166	10.208	6.452	7.326	10.755	7.702	10.454	14.188	13.191	10.962	13.516	13.653	8.934	11.543	9.538	8.536	8.578	11.163	6.491	8.731	9.312	8.789	8.667	8.81	10.242	8.055	6.643	8.063
LTR	ERVK	HERVK9-int	52.927	42.741	52.587	53.395	56.618	48.071	48.908	58.64	51.269	55.803	54.114	44.383	61.861	52.953	66.922	73.925	69.993	56.178	62.99	60.021	62.009	66.681	64.17	61.666	50.894	64.169	50.785	54.093	57.923	67.246	71.879	64.988	59.441	63.387	60.805	68.447
LTR	ERV1	HERVIP10F-int	60.179	55.311	61.12	53.983	63.497	52.996	58.961	53.097	57.918	66.989	62.203	56.118	64.228	50.839	68.343	62.245	65.277	54.358	53.13	45.929	61.338	65.659	60.78	57.839	28.845	59.53	35.578	46.039	49.472	56.365	62.955	60.993	52.632	54.397	54.045	45.37
LTR	ERV1	HERV3-int	73.224	44.227	33.573	72.868	44.747	34.473	50.029	48.871	35.294	41.004	43.664	32.251	65.303	34.821	39.713	75.727	47.507	32.795	49.992	60.778	37.735	73.192	41.321	43.123	70.355	50.75	71.103	34.948	47.344	88.101	106.271	71.598	40.208	92.092	78.63	49.31
LTR	ERV1	MER92A	5.527	3.522	6.456	6.115	5.514	4.128	5.376	7.236	6.753	5.472	4.546	7.544	5.25	4.851	7.071	5.828	8.139	7.403	5.372	6.418	6.838	6.185	6.404	5.681	2.988	5.243	6.404	4.858	4.801	9.402	5.528	8.046	5.112	5.56	4.703	6.592
LTR	ERVL	MER70-int	10.728	12.321	13.77	11.179	10.277	10.156	9.392	11.758	10.904	12.572	10.938	12.904	12.223	10.206	13.438	13.087	12.511	12.593	14.145	11.192	14.317	12.187	11.841	9.808	7.843	11.388	7.155	12.218	11.947	10.902	9.568	13.075	11.23	10.37	9.954	9.038
LTR	ERV1	LTR7B	148.366	143.72	184.887	156.899	160.333	159.35	128.911	187.456	154.697	166.671	170.965	157.715	211.034	142.399	256.818	222.479	238.143	206.503	154.613	201.223	204.195	225.374	195.205	154.022	102.747	217.017	140.498	194.147	190.718	133.12	186.935	207.904	209.214	185.999	162.307	205.703
SINE	Alu	AluJb	49218.9	42515.9	44733	49279	45595.8	45325.4	44790.2	45502.3	44348.3	44530.3	42004.9	50746	48105.5	44382.4	43988.1	46328.7	46385.1	46780.4	45603.3	52081	44850	45028.7	47873.1	42540	39974.9	42561.3	38133.6	37609.3	49288.4	42654.3	46937.4	44998.7	45165.2	45654.4	41487.9	33958.3
SINE	Alu	AluSc5	2529.16	2230.84	2826.62	2536.08	2373.43	2825.91	2325.38	2374.83	2772.49	2794.55	2650.41	3376.78	2505.16	2275.69	2715.34	2396.89	2371.65	2937.94	2338.72	2686.42	2699.12	2802.32	2951.04	2824.27	2747.71	2805.95	2678.13	2475.77	3251.07	2905.98	3242.1	3225.09	3017.6	3041.72	2805.47	2311.92
Satellite	Satellite	SATR1	3.64	2.723	3.925	3.446	3.497	4.069	2.576	3.433	3.496	3.636	3.85	3.461	4.849	3.604	4.747	4.481	4.474	4.069	3.499	4.094	4.907	4.683	4.323	4.453	3.902	4.781	3.877	4.635	4.773	4.763	4.595	5.059	4.315	4.561	4.164	3.445
SINE	Alu	AluSc8	6650.1	5683.02	6712.75	6657.15	6170.14	6765.03	6085.54	6056.72	6638.67	6588.89	6146.95	7721.37	6512.09	6038.89	6399.45	6228.35	6190.07	7042.51	6107.02	7096.49	6574.4	6656.59	7064.69	6255.16	9896.44	9481.69	9321.67	8370.15	11890.6	9687.74	10953.7	10107.8	10440.8	10644.5	9577.25	7222.94
LINE	L1	L1PA10	883.019	802.028	1006.53	906.186	900.118	1014.69	822.19	883.564	989.361	979.184	950.321	1073.94	977.231	882.972	1144.04	1004.1	988.822	1126.79	890.956	993.432	1048.93	1039.78	1085.6	995.189	959.337	1104.17	919.897	991.561	1152.11	1058.59	1203.04	1239.84	1111.48	1146.31	1005.24	925.225
LINE	L1	L1PA13	3559.39	2960.45	3240.35	3735.58	3290.78	3338.31	3175.82	3115.61	3212.11	3175.6	2920.58	3762.24	3270.26	3438.24	2966.74	3208.44	3300.97	3465.74	3232.52	3817.84	3157.42	3259.64	3417.47	3021.05	3086.86	2865.85	2982.24	2654.45	3665.3	3013.76	3353.73	3090.18	3220.68	3294.19	2950.14	2333.76
LINE	L1	L1PA12	173.268	164.796	209.435	187.283	179.49	192.171	161.638	175.435	203.131	199.223	199.682	198.598	216.576	193.542	273.363	240.651	248.038	242.662	238.632	231.341	249.674	227.927	243.186	238.396	163.76	243.754	199.885	217.825	233.692	239.543	256.041	284.876	229.139	236.717	231.97	216.868
LINE	L1	L1PA15	901.11	814.422	984.569	897.017	862.486	964.768	817.976	846.36	989.457	955.906	970.534	1077.12	934.67	828.436	1043.49	937.074	967.405	1070.99	902.897	961.914	1033.29	1013.09	1070.69	976.334	895.004	1076.56	935.249	934.611	1156.26	1061.09	1196.99	1204.48	1081.21	1125.41	1018.73	887.545
LINE	L1	L1PA14	1653.59	1388.65	1659.97	1729.94	1531.83	1697.99	1461.47	1491.97	1641.26	1607.06	1495.6	1916.6	1542.48	1607.94	1485.94	1504.36	1544.08	1738.87	1519.3	1776.5	1599.98	1659.03	1715.92	1528.95	2126.23	1945.96	2062.63	1813.36	2482.07	2001.25	2231.59	2076.87	2189.65	2204.47	2002.27	1586.31
LINE	L1	L1PA17	653.015	573.471	788.331	668.148	640.865	767.142	585.725	608.013	780.942	753.274	733.45	835.383	661.703	611.532	780.988	665.372	676.807	814.198	631.974	696.54	797.751	773.305	839.204	758.558	864.163	937.594	863.534	846.989	1081.01	914.742	1023.89	1008.96	975.372	1010.43	893.289	794.967
LINE	L1	L1PA16	1658.01	1468.14	1764.41	1686.99	1596.83	1747.37	1520.62	1552.27	1755.08	1685.03	1676.69	1932.52	1702.7	1565.76	1788.4	1684.03	1775.14	1857.46	1624.96	1787.62	1848.38	1768.02	1896.16	1735.52	1646.01	1817.65	1650.32	1658.51	2059.17	1810.39	2038.21	2005.74	1897.66	1979.07	1736.41	1500.98
LTR	ERV1	HERVFH21-int	3.774	5.962	5.016	6.537	5.402	6.01	4.987	5.917	4.819	4.369	5.043	4.92	4.881	4.681	6.987	7.3	7.283	7.048	6.911	7.408	6.197	5.78	6.324	5.096	4.155	6.882	7.643	6.344	5.527	6.167	5.858	6.628	5.384	4.466	6.033	5.244
LINE	L1	L1MC	1160.55	1066.08	1383.89	1135.3	1155.97	1325.27	1097.37	1093.99	1370.04	1350.87	1384.37	1467.32	1269.86	1090.3	1437.7	1210.38	1294.92	1423.19	1161.06	1211.5	1442.38	1415.23	1542.24	1393.58	1383.04	1670.1	1284.04	1394.83	1698.17	1514.14	1720.5	1777.76	1563.38	1617.85	1499.38	1339.57
LTR	ERV1	LTR43	28.165	33.634	29.377	43.815	37.829	27.828	30.416	35.508	30.139	36.387	37.627	28.675	34.71	30.407	38.086	44.075	41.306	33.582	33.48	37.757	37.23	43.333	32.215	32.993	24.068	35.247	27.367	31.745	28.752	39.611	43.393	39.708	33.502	37.419	38.432	28.168
LINE	L1	L1MD	1180.19	1093.47	1377.33	1091.21	1155.52	1280.36	1039.05	1126.58	1334.37	1365.48	1417.35	1403.29	1352.04	1081.57	1557.24	1277.97	1336.83	1413.83	1271.21	1232.19	1479.69	1450.25	1512	1470.42	1078.88	1592.8	1083.03	1299.02	1539.62	1413.66	1672.79	1795.03	1439.49	1584.27	1357.8	1327.78
LTR	ERVL-MaLR	MLT1J	2233.31	2306.94	2666.12	2417.81	2394.29	2503.8	2159.25	2282.23	2608.41	2689.36	2641.37	2630.69	2549.03	2266.81	2866.41	2788.3	2849.38	2683.53	2461.89	2459.44	2899.67	2793.61	2818.51	2635.22	2035.44	2772.21	2098.22	2403.7	2733.78	2646.76	2742.59	2836.24	2701.32	2755.76	2574.57	2421.12
LTR	ERVL-MaLR	MLT1N2	1515.88	1401.99	1823.79	1634.17	1531.15	1871.82	1429.46	1507.04	1858.89	1856.05	1688.57	2022.8	1630.09	1576.41	1827.51	1690.37	1736.55	1988.63	1528.19	1709.69	1893.45	1909.97	1978.04	1790.83	1848.97	1930.66	1783.47	1750.02	2221.28	1938.74	2089.31	2016.1	2043.43	2067.13	1910.2	1656.73
Satellite	Satellite	_CATTC_n	16.935	10.792	67.783	25.611	17.504	143.297	8.613	42.39	134.654	48.318	42.15	61.626	12.887	30.987	112.651	46.424	33.102	245.325	35.584	65.731	237.471	77.487	85.424	94.362	187.054	32.255	918.15	162.402	55.009	34.106	41.089	33.809	62.354	31.86	31.395	70.978
LTR	ERVL-MaLR	MLT1H2-int	12.852	12.16	13.511	13.266	14.808	13.09	11.705	13.412	14.165	13.761	12.196	8.812	19.209	15.382	19.989	18.169	18.832	13.496	12.743	17.371	20.014	17.651	15.544	15.76	10.785	17.776	9.984	16.138	16.239	17.39	17.526	18.142	18.49	16.348	17.736	16.024
LTR	ERVL	HERVL18-int	21.137	25.176	17.701	26.23	21.459	21.024	22.998	22.696	21.125	19.687	21.562	16.544	25.107	22.119	27.486	28.49	25.81	21.437	25.666	29.479	27.002	25.36	20.389	20.198	19.076	25.074	19.213	18.353	21.139	22.003	23.552	22.648	17.734	19.966	23.76	21.332
LTR	ERVL-MaLR	MSTB2-int	6.138	5.787	7.239	5.858	7.747	6.709	5.125	8.442	6.697	6.685	5.909	6.194	6.957	9.91	7.907	8.786	7.292	7.593	6.983	7.936	10.001	7.941	8.325	6.769	5.303	8.062	6.071	8.12	8.257	7.639	5.702	7.99	8.307	7.885	7.642	9.819
DNA	TcMar-Tigger	MamRep137	498.569	516.24	590.407	527.621	566.083	508.127	447.795	550.413	569.161	604.741	627.293	541.695	645.79	516.857	743.925	711.722	720.626	584.054	608.501	609.594	687.415	637.785	686.239	645.528	363.568	690.192	412.638	547.671	586.117	589.422	614.33	727.901	643.576	598.663	564.256	576.172
LTR	ERV1	MER66B	122.951	123.455	125.621	126.495	121.287	118.469	117.107	134.421	117.505	122.979	123.337	120.093	137.209	113.669	156.116	154.461	150.798	128.914	140.531	134.57	147.476	127.049	144.299	125.953	98.996	152.931	104.072	126.313	136.624	132.752	144.55	148.761	142.43	132.298	126.128	129.254
LTR	ERV1	MER83	50.685	53.187	53.031	55.026	57.749	53.488	54.784	59.2	55.253	55.9	60.057	42.544	58.072	45.73	68.365	67.468	68.458	53.038	67.562	60.058	60.3	61.405	64.198	59.116	31.689	59.743	38.265	49.76	51.068	57.255	51.124	53.531	49.973	55.158	48.166	65.784
DNA	hAT-Tip100	MER91A	584.482	621.514	572.498	578.085	634.541	574.951	541.269	698.638	584.148	613.262	573.504	547.128	652.79	494.393	664.246	675.154	687.74	542.822	572.04	605.024	646.776	609.783	610.972	545.66	366.503	596.87	404.726	522.794	500.202	491.029	504.569	556.885	534.521	513.095	445.094	542.722
LTR	ERVL-MaLR	MLT1J-int	156.749	161.102	186.333	158.573	164.011	176.908	148.17	161.756	184.286	195.59	182.127	194.764	153.835	155.713	176.994	171.016	174.247	198.283	149.843	162.38	193.292	203.976	194.822	181.75	167.914	196.102	171.373	182.051	207.536	205.069	211.409	201.835	207.409	215.314	190.264	177.813
DNA	hAT-Tip100	MER45R	30.9	31.655	34.817	33.937	34.979	30.037	31.063	36.625	36.017	33.798	39.732	33.646	39.086	32.2	42.702	40.061	51.897	36.756	39.659	41.149	43.562	45.566	41.252	47.409	27.443	52.434	32.121	41.659	47.776	36.97	45.823	52.514	41.022	44.051	42.901	48.93
LTR	ERV1	MER4D0	31.095	32.399	34.457	31.27	35.394	31.228	30.286	32.497	37.912	37.312	40.671	29.068	36.061	31.533	41.903	40.648	41.69	34.98	36.755	33.628	37.25	35.762	38.074	38.22	24.531	44.017	26.475	28.017	29.292	37.526	44.398	41.9	38.475	40.118	39.288	38.336
DNA	hAT-Blackjack	BLACKJACK	126.103	111.793	143.656	107.281	118.919	128.285	122.22	125.046	143.836	142.025	157.348	145.054	141.22	103.839	150.771	133.601	145.328	138.645	135.557	112.907	144.829	135.049	154.427	145.015	92.239	166.309	88.773	123.228	135.37	138.419	147.562	175.223	127.737	140.015	131.837	131.286
LTR	ERVL-MaLR	MLT1A1	683.443	798.375	795.778	778.363	744.235	763.7	695.379	801.738	800.443	791.404	851.752	729.386	900.34	687.668	1002.2	1032.31	1000.28	831.266	872.442	882.136	968.189	868.438	960.78	863.902	606.42	967.31	628.263	825.491	859.309	882.632	896.127	1017.92	864.864	895.258	830.348	862.593
LTR	ERVL-MaLR	MLT1A0	2324.01	2477.03	2707.61	2518.75	2625.35	2575.03	2228.53	2553.99	2730.85	2776.68	2738.4	2577.11	2788.49	2248.01	3226.38	3209.32	3171.94	2792.94	2645.77	2802.84	3197.09	2925.81	3055.61	2791.74	2036.4	3124.67	2129.03	2579.96	2806.16	2843.59	2903.34	3158.26	2784.83	2972.96	2660.68	2769.46
LTR	ERVK	LTR14A	18.024	21.429	20.348	21.3	24.786	20.058	22.45	21.634	21.419	21.26	20.386	16.58	24.661	15.425	25.967	21.681	25.823	19.502	20.535	18.005	21.343	21.687	20.008	16.597	10.14	18.431	15.348	15.128	17.023	19.599	20.639	19.018	18.497	13.142	17.55	15.797
LTR	ERVL	HERVL-int	427.594	379.923	408.859	448.42	410.66	413.846	395.627	393.412	411.301	411.666	369.654	459.6	420.472	419.457	402.164	439.241	433.519	441.912	419.259	472.871	416.175	427.299	435.784	398.41	390.333	387.119	377.184	358.159	454.919	412.052	433.497	408.952	413.923	420.95	385.754	323.945
DNA	hAT-Tip100	MER91C	259.973	323.052	316.325	313.275	301.987	276.543	275.488	297.866	306.143	315.83	292.055	280.016	345.209	311.388	384.448	407.723	348.874	282.688	363.399	342.87	388.92	329.685	332.997	316.934	276.371	340.163	246.305	296.985	306.883	296.655	313.989	323.962	294.13	370.447	291.992	317.778
LINE	L1	L1MA5	558.234	483.467	628.37	505.596	523.28	634.749	488.648	512.541	640.513	629.226	636.24	671.498	571.535	484.436	675.103	548.674	572.107	666.767	539.463	575.761	685.227	646.478	706.273	641.975	524.714	703.776	554.612	603.876	705.906	650.583	736.435	787.157	677.923	713.227	631.252	584.435
LTR	ERVL-MaLR	MLT1N2-int	11.055	5.479	9.039	8.368	9.892	9.174	5.555	7.792	7.792	11.133	10.14	8.735	9.693	8.663	10.786	10.36	7.699	7.865	9.152	5.478	9.205	8.66	8.17	5.917	2.988	10.487	3.469	8.56	9.202	6.66	9.373	13.857	8.331	10.109	6.93	6.317
snRNA	snRNA	U6	601.448	598.056	1078.08	615.044	612.289	1119.76	616.079	560.089	1108.02	1091.88	1116.2	1259.43	704.71	551.077	1047.35	619.622	635.472	1170.18	679.379	633.06	1084.23	1119.5	1156.56	1081.06	1012.53	1031.78	1062.31	982.432	1125.24	974.985	1040.73	963.331	1040.87	1049.19	1015.31	1048.94
LINE	L1	L1M2a	78.452	68.439	83.934	84.957	76.513	83.171	74.011	80.226	80.611	82.887	81.725	96.277	78.921	76.248	80.723	77.795	87.113	88.827	78.738	89.404	84.505	83.712	89.142	78.189	76.991	83.011	75.882	72.305	86.289	79.93	92.741	83.923	81.872	85.355	77.221	64.721
DNA	hAT-Tip100?	MamRep1879	197.753	240.675	253.415	240.417	227.352	223.39	191.753	236.734	249.347	244.55	251.756	220.757	253.631	186.079	287.399	266.77	275.844	229.019	265.809	252.006	280.891	251.129	280.441	244.269	150.309	274.672	166.516	203.118	213.658	220.165	199.473	263.729	230.609	242.12	198.993	252.684
LINE	L1	L1M2c	127.02	117.133	134.496	139.23	121.051	137.369	119.966	127.161	136.745	133.469	126.51	147.136	124.679	128.303	128.661	129.052	133.128	143.047	123.777	151.068	144.59	135.342	143.671	127.826	131.175	134.748	124.218	129.936	157.922	134.621	142.286	141.004	144.774	138.864	128.547	111.934
LINE	L1	L1M2b	277.229	239.261	232.509	292.691	259.014	250.187	245.211	257.026	234.512	229.122	207.877	265.167	261.027	264.501	204.964	259.561	271.28	246.241	261.581	307.533	219.944	230.551	233.423	216.586	251.064	214.978	252.259	209.444	274.51	247.646	265.423	243.194	245.105	270.495	237.042	187.373
LTR	ERVK	LTR22A	29.939	47.695	31.265	39.434	46.378	31.754	29.587	37.143	30.839	39.739	30.001	26.324	39.377	28.718	36.692	42.298	52.76	39.546	40.09	38.458	38.123	45.03	38.467	33.54	19.869	38.539	24.977	30.977	31.339	42.525	32.336	36.028	26.829	29.899	26.223	33.563
LTR	ERV1	HERV-Fc1-int	0.459	0.725	0.598	1.158	0.589	0.784	0.523	0.608	0.58	0.659	0.473	0.566	1.036	1.284	1.605	2.398	1.63	1.483	1.658	1.617	1.105	1.013	0.897	0.961	0.917	1.896	1.026	1.121	1.439	1.339	1.472	1.815	1.133	1.224	1.305	1.702
SINE	Alu	AluSz6	12132.6	11559.4	12495	11624	11380.2	12100.7	11715.6	10753.6	12569.2	12500.7	12085	13777.1	11923.3	10573.8	12444.9	11499.3	11809.8	13085.1	11856.8	12609.1	12371.3	12221.2	13248.5	12260.1	11862.5	12340.5	12490.8	11066.2	13270.6	12590.5	13604.3	13181.5	12543.7	12980.5	12017.3	10329.8
LINE	L1	L1PA8A	421.193	369.095	495.599	420.343	413.843	480.06	378.75	390.012	477.467	462.808	449.979	520.88	431.096	396.171	495.796	424.334	448.407	516.933	405.414	445.045	485.404	490.257	511.022	465.084	456.554	533.238	468.46	458.81	584.292	513.937	608.724	599.476	532.832	568.07	485.575	434.111
LTR	ERVL	MER68B	65.617	73.45	83.278	82.11	87.091	70.999	70.183	75.22	77.099	82.484	83.81	79.359	84.169	79.114	103.902	104.035	103.661	84.769	80.181	75.416	102.572	91.467	97.244	99.042	50.793	96.511	54.421	78.569	81.11	85.145	90.409	92.976	90.608	88.915	88.684	84.8
LTR	ERVL	MER68C	18.043	20.35	22.83	19.581	21.418	18.605	21.433	18.523	20.53	23.353	21.092	23.124	23.731	18.379	24.679	25.758	29.74	18.766	22.554	20.674	21.062	25.731	25.491	24.616	12.429	29.363	14.986	28.15	21.014	19.556	21.495	22.314	22.447	19.45	21.879	21.138
LTR	ERV1	MER83C	11.976	15.601	10.632	11.715	12.086	13.517	9.629	12.381	13.806	12.592	13.94	16.173	16.976	12.613	16.515	12.626	16.967	16.641	15.002	16.414	14.588	13.67	13.588	10.667	7.569	14.507	8.557	14.035	13.87	11.034	13.955	15.883	11.814	13.361	10.94	14.52
LTR	ERV1	MER52D	10.966	10.701	9.551	12.311	11.243	10.418	10.283	12.087	9.884	11.109	10.241	8.187	10.259	11.029	12.249	14.368	13.608	10.301	12.486	15.296	12.262	9.982	11.153	9.549	9.204	9.703	7.337	10.785	8.549	9.834	8.403	8.149	8.601	8.006	8.728	9.932
SINE	Alu	AluYd8	29.332	29.64	35.216	25.286	26.947	32.927	25.526	29.362	30.145	32.85	36.365	33.663	34.698	16.256	41.999	34.951	32.824	33.211	29.463	30.788	35.975	31.465	37.943	33.714	19.226	42.859	20.211	30.336	33.922	35.428	40.751	45.477	33.817	36.284	31.896	27.633
LTR	ERV1	MER52A	28.865	26.263	24.893	30.325	28.36	27.726	28.156	38.59	27.205	30.401	27.584	23.911	36.079	29.608	33.851	44.929	39.644	30.125	32.541	40.801	34.425	31.683	31.504	28.456	22.217	27.337	22.534	28.481	22.94	28.729	28.199	30.694	27.685	24.88	26.62	28.625
LTR	ERV1	MER52C	9.25	8.996	14.688	10.511	9.409	15.126	8.864	10.471	15.428	14	14.302	13.47	11.781	9.394	16.834	14.012	11.996	15.77	11.544	12.259	15.428	13.827	15.824	12.984	16.032	17.137	16.584	16.504	19.6	16.396	18.593	16.016	18.07	16.748	16.872	15.414
LINE	L2	L2a	39744.6	38040.7	41324.6	41517.2	39073.7	40737.9	35803	42114.7	41413	42043.1	40917.3	40875.6	42309.9	36666.9	46164.7	46656.6	46770	42598.6	42385.6	43766	45622	43849.7	44741.6	40216	31557.4	42647.4	34378.3	38965.2	43815.4	40338.1	40998.7	43523.3	41527.3	41286	39095.7	38618.1
LINE	L1	L1M3	1171.8	1021.12	1261.4	1126.8	1096.82	1221.26	1045.04	1071.7	1226.76	1210.68	1224.97	1341.42	1192.87	1045.61	1273.5	1133.96	1199.9	1293.15	1126.66	1193.81	1273.66	1278.53	1367.58	1236.26	1128.7	1382.6	1134.88	1203.84	1478.39	1323.69	1510.36	1550.7	1396.21	1444.52	1279.85	1148.29
LINE	L2	L2c	26931.2	28283.1	30713.2	29275.2	28745.1	28747.1	25708.1	29991.6	30497	31379.9	31527.8	28341.2	31778.1	25646.7	35144	35029.5	35383	30940.8	30875.2	30842.8	34606.9	32971.7	33291.3	30314.9	21179.9	33225.4	23557.8	29309.6	29725.3	30134.8	30231.1	33769.3	30675.7	31102.1	28791.6	29969.7
LINE	L1	L1M1	919.587	820.586	1000.2	893.669	880.495	978.488	829.684	861.116	987.643	980.68	996.936	1025.4	965.829	844.411	1070.05	968.985	1005.77	1029.23	909.016	968.134	1061.19	1005.93	1081.64	1012.24	886.621	1092.41	872.531	957.028	1098.3	1041.56	1159.48	1167.69	1072.82	1103.22	1002.32	970.873
LINE	L1	L1M6	1023.17	937.666	1118.49	1061.14	1007.82	1068.85	946.827	990.862	1104.26	1070.54	1059.6	1163.32	1082.29	1014.65	1167.14	1101.97	1135.17	1163.94	1028.17	1122.95	1210.36	1133.52	1193.8	1089.27	1048.82	1233.28	987.611	1073.35	1289.05	1163.26	1232.26	1303.66	1189.76	1222.45	1092.86	1032.01
LINE	L1	L1M7	327.793	331.264	398.086	331.61	349.464	361.54	310.451	338.075	405.318	405.524	388.324	393.165	415.376	310.825	491.541	408.369	446.919	426.353	366.983	382.084	457.961	425.489	453.072	429.026	283.243	484.487	310.037	400.42	441.526	447.728	476.853	530.625	433.618	442.518	422.693	422.14
LINE	L1	L1M4	4032.73	3660.28	4452.47	3896.64	3933.1	4255.33	3683.62	3752.38	4317.74	4350.48	4328.32	4696.53	4286.1	3779.34	4561.49	4046.93	4320.89	4493.69	3937.51	4128.88	4497.29	4447.73	4734.15	4398.77	3587.15	4623.6	3574.54	3940.05	4725.35	4326.44	4917.29	5136.9	4485.55	4695.55	4200.99	3861
LINE	L1	L1M5	8237.59	7496.33	9689.4	7457.48	8210.49	8523.96	7410.15	8041.68	9031.38	9298.1	9863.96	9646.27	8933.62	7101.52	10123	8180.31	9133.85	9338.38	8051.49	8074.66	9626.18	9425.59	10092.8	9456.59	6520.87	9943.66	6690.12	8145.02	9470.29	8848.71	10302.7	10931.3	9286.46	9628.33	8531.32	8285.94
LTR	ERVL-MaLR	MLT1G	263.209	255.192	279.824	265.75	267.934	267.767	249.955	285.223	290.894	294.049	311.154	268.736	315.02	257.35	344.981	355.708	364.556	299.374	300.531	300.499	345.217	311.787	320.217	296.189	212.616	345.216	232.54	271.64	302.689	300.638	314.241	322.04	292.502	324.316	289.787	302.229
LTR	ERVL-MaLR	MLT1F	740.874	729.41	819.141	719.12	755.362	792.918	674.743	771.195	818.398	846.608	807.981	796.497	813.144	686.688	935.995	875.421	893.99	817.052	760.422	809.483	890.671	858.386	912.511	812.335	662.171	913.984	673.435	806.183	887.328	824.553	851.949	885.447	874.545	888.127	811.827	780.163
LINE	L1	L1M8	244.837	257.633	306.681	245.245	272.325	274.613	246.233	265.8	300.717	302.668	294.648	290.372	321.481	245.911	361.946	316.952	344.475	315.846	302.948	286.025	333.141	328.448	352.87	323.325	197.654	343.642	234.652	295.655	292.213	320.976	330.051	378.458	301.546	313.729	298.159	299.559
LTR	ERVL-MaLR	MLT1D	2701.9	2866.93	2936.5	2964.34	2961.76	2891.59	2600.83	3055.38	3000.79	3130.55	3038.45	2859.84	3123.78	2654.26	3429.26	3542.85	3550.4	3042.28	3010.97	3151.45	3417.16	3155.12	3325.84	3010.1	2258.22	3277.92	2401.47	2838.09	3027.71	2943.95	3036.2	3297.36	3010.22	3102.8	2798.66	2930.97
LTR	ERVL-MaLR	MLT1C	3093.86	3079.37	3459.02	3291.57	3260.23	3377.09	2907.63	3280.61	3468.07	3563.41	3386.91	3543.18	3406.95	2980.38	3666.33	3627.27	3669.91	3505.76	3250.11	3492.96	3751.72	3585.81	3783.34	3334.11	3000.33	3708.92	3044.29	3376.1	3914.99	3478.2	3686.03	3831.12	3689.95	3752.53	3383.4	3270.15
LTR	ERVL-MaLR	MLT1B	2696.76	2757.39	3150.31	2858.58	2862.34	3140.39	2602.55	2865.66	3188.66	3201.14	3071.82	3245.68	2979.85	2600.39	3416.62	3268.33	3294.92	3257.71	2935.93	3087.37	3441.11	3284.64	3394.4	3121.47	2951.5	3699.48	3030.18	3189.67	3805.7	3449.89	3665.81	3699.22	3638.95	3666.44	3327.89	3179.63
LTR	ERVL-MaLR	MLT1A	1493.27	1531.69	1799.13	1644.46	1584.05	1773.5	1468.58	1608.81	1838.36	1839.79	1744.84	1802.73	1694.49	1541.11	1990.49	1935.87	1887.14	1936.72	1757.27	1809.04	2046.64	1999.55	2004.57	1801.32	1475.75	1877.71	1440.31	1628.92	1840.72	1743.24	1796.8	1916.33	1820.3	1822.15	1702.68	1659.11
LTR	ERV1	MER4A1	135.839	165.705	154.198	159.35	167.444	148.569	139.916	157.254	161.047	180.685	157.927	153.078	169.21	136.3	205.662	197.09	194.128	163.083	169.524	169.182	185.412	182.188	184.542	173.544	121.902	198.649	131.23	157.59	158.569	173.446	176.387	203.55	170.325	171.224	170.07	176.487
DNA	PiggyBac	Looper	111.186	105.639	143.058	94.755	107.266	131.541	110.73	103.143	141.419	139.679	138.507	153.026	134.192	113.545	154.338	134.68	127.506	143.467	119.13	117.302	164.317	150.652	160.25	154.575	115.118	178.737	103.868	146.48	154.207	140.351	181.208	193.813	158.684	165.824	157.092	130.22
LTR	ERVL-MaLR	MLT1B-int	75.111	66.806	67.257	75.422	77.001	64.34	72.466	69.436	69.546	75.657	80.146	59.766	78.755	57.139	78.886	83.511	72.544	68.852	64.253	66.935	74.68	62.213	72.069	67.533	38.055	83.342	52.767	62.84	68.577	62.722	77.942	87.47	71.767	72.109	61.133	61.639
LTR	ERV1	LTR9B	75.027	73.572	74.787	78.744	76.432	77.827	74.909	92.022	82.769	90.574	81.821	74.115	108.237	67.224	102.911	96.909	93.121	80.812	80.247	95.168	84.337	91.545	84.5	77.005	73.239	101.237	74.719	91.92	97.093	94.151	106.706	105.492	91.385	99.409	88.771	89.538
LTR	ERV1	LTR9C	13.839	13.566	13.056	13.11	15.178	13.119	12.529	13.828	13.706	13.628	12.728	11.7	18.901	10.01	17.727	20.763	14.87	13.232	16.553	15.374	16.26	14.295	14.417	14.496	8.631	14.798	12.026	13.233	9.94	13.468	14.858	15.238	12.908	15.771	12.87	13.013
LTR	ERV1	LTR9D	65.911	60.145	60.339	72.429	66.054	62.547	59.226	67.532	59.628	63.888	62.628	59.186	84.705	64.668	78.941	88.758	82.738	64.958	73.111	85.192	72.788	81.662	73.872	63.455	55.772	84.942	53.347	72.981	75.132	77.523	90.534	86.519	85.764	78.415	79.08	73.474
DNA	TcMar-Mariner	MADE1	2206.86	1963.75	2593.55	2308.86	2169.24	2599.95	2087.42	2075.01	2625.48	2592.87	2340.99	2850.92	2183.26	2202.81	2510.01	2199.78	2212.4	2685.54	2052.79	2399.75	2665.74	2632.12	2767.32	2484.19	2762.72	2733.54	2688.54	2486.15	3198	2724.64	2967.01	2864.81	2919.15	2958.1	2641.6	2308.95
DNA	TcMar-Mariner	MADE2	479.029	471.677	544.37	479.364	536.062	483.87	434.657	496.156	553.759	525.653	587.032	513.209	578.286	417.651	719.372	610.87	600.521	547.333	520.989	503.476	627.157	587	642.208	634.747	297.072	671.9	388.537	568.836	520.141	606.041	686.447	738.824	592.831	617.685	550.66	537.621
SINE	Alu	AluSp	11557.4	9946.98	11404.4	11477.4	10746.1	11428.6	10534	10589.4	11221.3	11169.3	10592.8	12883	11418.9	10263.8	11141	10923.7	10711.8	11807.8	10583.8	12249.3	11238.4	11336.5	12117	10674.1	21853.8	20129.8	20361.8	18288.8	26278.1	21011.1	23879.8	21728.2	22712.4	23349.4	21111.5	15628.4
SINE	Alu	AluSq	5540.36	4757.97	5318.65	5408.86	5162.25	5175.64	4999.4	5051.78	5164.38	5164.6	4924.61	5884.92	5417.79	4771.11	5201.4	5231.19	5115.97	5359.05	4987.78	5743.01	5153.15	5151.84	5556.21	4903.3	4330.45	4938.71	4155.72	4141.35	5370.73	4868.17	5381.07	5330.47	5035.05	5176.23	4656.79	3695.88
LTR	ERV1	PABL_A-int	104.633	95.013	133.644	110.433	100.655	133.122	99.029	96.271	132.4	131.359	122.027	145.542	104.193	107.035	129.954	106.464	109.552	142.996	109.725	115.441	133.392	136.132	140.703	134.609	125.235	128.721	126.45	121.314	149.009	129.83	145.301	142.573	141.371	136.79	136.134	106.814
LTR	ERVL	LTR33C	107.634	90.443	125.123	115.757	118.991	132.074	97.158	116.127	130.561	125.56	126.267	126.172	131.647	105.777	152.573	129.068	128.154	126.308	96.37	119.076	152.972	137.592	150.975	126.728	113.758	176.527	125.144	135.669	165.675	156.744	155.982	161.846	143.852	157.463	134.66	122.985
SINE	Alu	AluSx	42466.9	36251.2	39613.4	42569.1	39416.9	39824.1	38437.8	38628.5	39007.7	38870.8	36417.5	45124.7	40913.9	38544.9	37622.4	39430.1	39485	41147.4	38720	44936.3	38609.4	39064.3	41372.2	36948.2	42394	41743.7	40379	37205.9	50934.3	42849.2	47475.1	44733.8	45569.8	46306.4	41804.9	32823.2
SINE	Alu	AluSz	15804.1	13881.7	16090.4	15098.5	14835.6	15875.7	14503.7	14878.2	15621.4	15899.8	15471	17829.2	16293.2	13323.1	16742.1	15641.9	15445.5	16515	14846	16522.2	16347.7	16111.3	17313.8	15507.8	13073.2	15810.5	12755.7	13043.2	16726.3	15417.3	17082.4	17068.6	15775.3	16318.8	14562.6	12227.2
DNA	MULE-MuDR	Ricksha_b	10.512	10.005	14.828	10.181	10.892	12.523	9.164	11.577	14.182	13.001	15.607	11.183	13.563	11.562	16.1	14.731	13.345	14.535	16.381	14.244	13.448	15.814	15.597	12.718	9.362	13.021	12.257	13.834	12.917	12.053	13.538	18.014	14.44	13.142	14.586	13.806
LTR	ERV1	PABL_B	50.319	49.669	77.749	58.135	50.262	72.186	47.698	49.761	76.536	75.915	68.902	79.325	59.273	61.051	75.196	62.799	65.771	78.19	56.766	57.297	79.719	77.025	82.494	73.201	72.022	72.579	70.66	64.739	87.329	78.938	86.986	72.178	80.188	84.733	77.898	70.283
DNA	hAT-Charlie	Charlie20a	122.751	125.278	133.245	116.803	116.122	128.954	111.632	129.236	135.626	130.829	142.429	130.33	168.448	124.443	175.67	147.131	148.701	145.605	130.617	126.499	153.574	157.136	145.925	173.083	96.854	164.511	96.845	129.821	149.541	138.778	158.557	180.14	153.834	165.373	128.166	155.914
LINE	L1	L1MEh	386.467	389.506	458.357	400.223	403.308	466.061	366.493	402.179	482.147	469.605	483.254	487.77	443.488	357.28	498.185	429.819	452.357	479.668	406.56	441.305	492.775	480.204	522.998	467.516	386.546	536.953	413.037	448.861	508.763	490.498	564.516	565.844	507.036	540.474	472.175	448.549
LINE	L1	L1MEi	860.317	813.372	939.167	859.109	858.192	893.395	803.962	842.838	925.523	903.911	922.069	958.491	945.059	828.322	1052.95	951.178	993.59	980.205	948.058	969.568	1002.72	947.874	1015	960.965	854.329	1111.59	876.731	964.751	1152.03	1072.88	1153.14	1173.82	1061.96	1103.35	1002.9	930.937
LINE	L1	L1MEj	265.462	257.869	321.178	252.738	262.855	305.055	238.067	257.165	336.251	322.729	337.227	312.276	314.855	244.944	388.537	319.602	368.892	338.136	308.275	297.34	372.252	350.039	359.012	344.819	255.083	403.084	253.46	320.669	373.526	350.924	368.078	419.48	373.354	361.411	328.19	340.317
SINE	Alu	AluSc	7547.28	6625.47	7928.89	7500.66	7154.77	7909.11	6894.45	7027.84	7772.24	7751.81	7479.14	8917.38	7570.97	6633.68	7767.41	7284.15	7270.39	8188.94	7093.57	8076.99	7829.7	7910.42	8373.31	7461.79	8808.67	9068.21	8405.83	7988.2	10512.4	9169.74	10016.6	9724.67	9603.97	9788.61	8832.85	7036
LINE	L1	L1MEd	2925.04	2869.31	3512.51	2871.88	2960.03	3261.53	2784.2	2909.54	3482.7	3491.18	3571.55	3538.49	3406.71	2730.89	3986.46	3355.58	3559.99	3567.89	3219.34	3185.04	3809.05	3651.11	3900.65	3773.84	2675.36	4085.03	2834.93	3392.4	3833.44	3673.5	4092.61	4399.74	3788.92	3854.24	3469.62	3398.34
LINE	L1	L1MEf	12577	10463.8	9447.61	13128.3	11772	9563.84	11105.1	11128.4	9382.94	9176.75	8593.46	10846.2	11278.7	12114.9	8437.46	11103.6	11352.6	9823.17	11244.9	13253.3	8987.91	9313.26	9746.37	8695.68	8262.38	7713.42	7784.04	7113.86	9752.65	7966.28	8873.32	8303.88	8627.1	8732.87	7716.74	6323.42
LINE	L1	L1MEg	3260.06	2953.32	3704.27	3287.21	3152.33	3590.15	2952.16	3042.05	3636.54	3605.1	3515.5	3918.57	3358.46	3108.14	3746.58	3279.81	3472.47	3783.37	3227.91	3490.11	3777.3	3728.59	3904.69	3632.47	3000.51	3560.65	3040.52	3167.53	3859.31	3517.41	3914.95	3866.24	3635.21	3744.52	3391.95	2958.6
LINE	L1	L1MEa	71.189	69.528	75.191	72.406	70.387	67.748	60.831	71.016	70.783	77.271	72.477	84.019	73.505	67.821	75.305	82.071	81.023	73.178	70.697	75.176	81.108	76.614	80.697	73.849	68.885	80.69	79.789	79.196	84.234	82.899	86.265	94.913	84.779	83.599	82.047	63.476
LINE	L1	L1MEb	324.786	324.041	434.124	358.194	350.415	402.184	307.392	330.158	415.944	429.283	449.762	452.499	376.711	318.208	440.754	377.268	393.993	427.207	339.546	356.661	445.05	434.666	454.84	404.287	349.738	459.377	366.181	388.963	455.99	400.632	477.319	495.224	424.991	458.153	408.449	362.013
LINE	L1	L1MEc	2884.66	2764.17	3532.12	2930.96	3013.63	3313.05	2713.34	2837.66	3382.86	3436.62	3484.96	3547.3	3310.99	2758.67	3851.36	3308.43	3515.43	3561.3	3044.27	3121.69	3709.56	3608.77	3851.35	3599.48	2752.01	3987.8	2880.2	3351.17	3892.61	3583.62	4089.15	4334.02	3751.9	3876.96	3460.87	3290.55
LTR	ERV1	LTR76	37.882	32.601	34.944	32.874	42.248	39.43	34.137	32.782	36.384	40.951	40.447	32.866	46.824	41.186	48.776	53.254	55.792	41.121	42.228	41.776	39.633	43.652	47.102	45.967	32.439	52.969	28.319	40.754	47.025	41.678	54.197	61.905	44.304	56.458	42.813	43.575
LTR	ERV1	LTR77	4.71	6.308	5.12	8.117	5.987	5.128	5.778	7.043	6.933	8.635	6.364	4.955	11.446	12.523	11.28	14.478	10.295	7.819	15.002	10.093	11.488	11.579	7.119	8.616	5.378	11.116	7.771	7.338	8.218	11.204	6.998	16.271	7.679	10.382	8.88	13.568
LTR	ERVL	LTR101_Mam	103.642	131.708	131.962	119.321	119.772	130.749	100.782	135.601	134.563	144.276	134.348	132.672	121.535	113.953	152.919	151.827	156.538	134.327	130.856	128.571	150.44	125.679	158.418	136.073	85.208	133.22	105.614	110.718	125.604	123.547	119.879	122.246	125.984	124.851	123.935	127.217
SINE	Alu	AluYc5	23.286	22.893	26.929	20.223	22.135	24.35	22.132	28.138	24.762	25.757	26.516	24.087	29.752	12.013	36.874	28.058	24.783	27.567	23.709	26.114	29.632	24.793	32.534	26.668	13.445	35.393	16.767	22.556	25.14	28.859	32.805	33.897	26.665	33.403	24.132	20.233
LTR	ERVL	LTR47A	78.324	84.206	133.57	91.182	91.885	128.723	80.817	87.16	127.456	126.882	125.709	136.693	100.299	98.482	145.382	108.412	117.935	138.337	108.097	93.181	140.536	147.235	141.949	131.994	109.415	152.058	113.882	131.498	150.841	131.183	142.424	140.666	148.02	140.259	125.595	119.675
SINE	Alu	AluYc3	192.41	171.548	279.835	191.124	177.587	271.683	178.735	185.81	274.988	272.975	251.645	318.367	200.142	161.99	271.972	192.593	191.252	289.906	184.777	206.088	274.894	276.613	296.711	261.178	285.155	302.018	274.196	263.452	347.454	303.53	339.92	328.669	323.322	326.453	298.073	231.085
LTR	ERV1	LTR70	29.907	27.522	36.05	37.656	31.864	30.696	28.338	29.021	33.286	36.273	38.302	31.477	48.974	31.385	46.486	50.85	46.223	38.75	47.913	38.295	44.504	48.378	47.531	48.93	32.425	51.488	45.382	41.513	43.231	60.112	66.89	55.252	41.318	51.599	60.659	37.578
LTR	ERVL	LTR47B	2.917	4.305	5.165	3.058	4.054	3.67	4.122	6.865	6.234	5.283	5.595	1.985	3.231	2.599	4.914	7.932	6.159	4.627	4.377	3.757	3.945	4.33	5.52	3.314	2.068	4.033	1.334	3.933	3.201	4.897	4.807	3.129	3.976	3.286	2.723	4.944
DNA	TcMar-Tigger	Tigger3d	110.852	101.357	104.594	98.484	96.649	90.824	97.848	96.846	114.977	102.651	121.682	96.085	120.354	89.401	129.917	119.14	106.466	106.876	113.009	108.316	114.671	119.998	120.568	119.294	74.925	132.294	83.258	97.164	108.83	117.134	107.186	153.767	106.784	125.862	101.971	102.172
DNA	TcMar-Tigger	Tigger3c	393.385	386.876	422.911	365.147	389.617	377.036	358.564	379.759	442.434	441.995	452.494	427.942	457.256	324.34	502.824	443.832	464.559	401.068	394.554	392.353	487.374	463.825	471.571	462.114	260.482	496.928	262.073	367.728	399.563	416.682	436.83	493.405	421.337	440.563	413.893	416.779
LTR	ERVL-MaLR	MLT1E1A	451.207	404.374	505.51	457.955	450.88	474.164	410.876	461.763	497.141	488.528	493.404	467.671	494.167	448.424	555.608	538.21	552.168	510.698	458.667	484.907	560.315	512.437	558.648	478.897	398.373	527.355	399.68	480.644	515.255	487.827	511.244	556.445	506.588	525.291	462.936	453.134
LTR	ERV1	LTR78	481.92	476.815	520.389	545.215	503.039	510.161	452.607	539.593	536.526	529.689	517.258	481.274	575.001	498.315	589.156	625.508	630.498	556.666	543.872	617.186	616.378	554.835	594.722	545.801	821.954	894.265	766.308	800.187	996.519	850.67	913.364	902.505	926.143	920.636	812.818	791.182
LTR	ERVL	LTR79	395.199	431.923	456.18	423.836	446.498	414.144	408.864	440.889	451.786	490.61	446.378	390.216	527.92	401.595	572.426	548.611	553.623	450.798	450.821	490.599	566.542	480.455	509.542	459.4	339.414	555.797	367.723	473.071	439.779	475.92	477.701	557.273	506.544	487.248	446.917	482.023
LTR	ERVL	LTR67B	800.578	742.002	886.55	806.879	799.184	896.864	754.826	812.076	912.576	916.704	853.21	944.57	832.177	794.407	925.323	877.525	918.512	928.661	804.909	868.671	939.222	941.21	972.58	886.184	883.492	971.595	852.006	871.858	1070.45	946.748	1004.14	1023.31	1033.76	1026.74	901.234	845.861
LTR	ERVL-MaLR	MSTA1-int	0.456	0.654	0.54	1.136	1.024	0.937	0.399	1.171	0.965	1.051	0.519	0.59	1.35	1.287	1.603	1.022	1.144	1.289	1.33	1.57	1.661	1.034	1.558	1.231	1.024	1.198	0.892	1.031	0.817	0.8	1.071	1.328	0.844	1.784	1.011	1.224
DNA	hAT-Charlie	MER113A	358.524	375.198	487.602	292.355	345.466	332.448	345.088	470.013	374.237	461.173	469.333	405.83	379.336	361.785	513.765	354.587	463.617	386.065	324.278	340.072	394.049	424.167	406.198	373.09	188.231	358.187	215.95	300.368	315.661	305.249	360.463	368.997	329.82	331.841	302.851	351.698
DNA	hAT-Charlie	MER113B	81.335	91.574	100.458	82.633	95.128	80.876	71.93	78.386	98.483	100.882	105.685	98.07	100.741	61.377	105.558	103.114	121.892	100.369	81.474	84.191	115.394	98.503	104.779	111.542	56.395	123.547	59.842	75.562	99.477	98.991	95.29	124.21	97.838	102.674	84.058	104.438
LTR	LTR	MamRep1527	109.624	109.184	160.604	116.025	115.784	157.566	98.385	113.172	164.327	164.166	150.355	168.744	115.305	109.672	166.591	131.766	135.942	171.186	115.595	120.212	166.483	173.502	172.681	153.851	172.143	185.736	171.052	170.962	203.455	189.021	198.992	185.504	193.31	196.375	173.747	165.343
DNA	hAT-Charlie	MER1B	1036.24	946.964	1090.56	1036.76	1041.55	1088.38	999.366	1125.09	1099.44	1124.51	1095.33	1054.39	1206.67	907.001	1279.64	1286.72	1217.21	1114.16	1090.78	1209.39	1216.96	1161.8	1234.78	1089.48	865.225	1192.78	844.781	1037.88	1099.65	1070.01	1124.09	1134.14	1135.27	1154.25	1014.75	985.469
LTR	ERV1	LTR1B1	33.992	31.45	53.031	37.085	33.858	55.024	32.828	32.085	53.548	52.332	45.869	62.565	31.661	33.785	47.072	32.713	34.316	56.501	30.567	37.429	52.322	52.754	55.151	49.232	58.851	50.527	54.98	52.038	64.466	53.474	57.941	54.764	57.879	57.248	53.138	41.548
LTR	ERV1	LTR1B0	4.23	3.417	2.756	4.496	4.405	3.204	3.755	6.192	3.36	3.588	4.749	2.311	4.78	5.11	5.395	5.088	5.292	4.937	5.945	5.527	5.92	4.321	4.542	3.766	3.657	6.182	3.521	4.219	5.201	5.549	4.104	5.551	4.261	4.904	3.266	5.329
LTR	ERV1	LTR37-int	157.738	165.705	210.913	158.274	157.084	194.741	171.2	174.481	218.03	207.318	223.644	236.843	184.211	153.16	217.681	178.571	176.316	210.169	161.839	173.484	215.5	208.149	222.599	233.327	184.048	222.618	177.617	198.319	226.633	227.72	225.483	243.729	227.99	221.165	201.51	179.547
LTR	ERV1	Harlequin-int	72.502	70.571	68.905	67.198	70.479	71.035	69.923	71.215	75.319	81.282	69.29	71.355	77.336	59.961	81.081	86.905	86.562	70.469	75.951	73.062	78.362	80.52	79.021	79.504	56.849	86.941	62.912	66.936	80.024	80.624	83.68	100.279	75.636	82.05	80.439	83.087
LTR	Gypsy?	LTR88a	86.648	100.252	99.733	101.4	104.909	90.149	94.011	99.028	97.192	95.813	96.795	90.48	99.447	82.41	121.894	112.646	93.19	81.021	103.154	100.784	106.997	108.318	98.953	103.533	62.92	100.549	64.076	93.408	82.305	85.978	85.642	94.343	90.056	86.971	82.521	94.514
LINE	L1	L1ME5	404.857	394.522	470.841	384.251	412.101	445.701	359.828	416.864	484.339	477.949	500.896	424.582	458.98	342.94	542.501	437.71	485.214	445.472	429.687	402.766	524.112	463.53	536.906	484.781	289.72	542.434	337.732	425.505	482.389	442.086	508.349	556.729	476.071	460.402	434.265	435.375
LTR	ERVL	HERV16-int	411.452	363.146	528.882	438.62	407.367	539.811	385.734	382.338	525.674	517.944	458.24	590.879	395.65	432.667	496.126	411.756	412.467	550.77	400.533	458.322	519.7	522.862	544.468	498.039	607.803	543.687	568.929	524.298	692.655	592.945	629.168	573.903	624.946	605.951	574.562	467.401
LINE	L1	L1ME1	5371.03	4857.44	5999.6	5375.53	5274.93	5802.19	4954.03	5042.51	5916.42	5874.34	5927.28	6336.92	5736.31	5032.33	6250.03	5546.26	5889.52	6126.29	5561.44	5684.82	6314.33	6015.57	6470.83	5988.79	5636.36	6857.99	5533.76	5983.56	7303.65	6513.03	7317.17	7437.81	6860.78	7056.97	6340.04	5678.94
LINE	L1	L1ME2	2270.31	2030	2560.26	2272.66	2193.97	2456.56	2078.53	2131.1	2528.24	2487.5	2473.63	2757.7	2401.07	2174.45	2615.18	2340.45	2420.54	2671.32	2305.01	2447.44	2660.98	2598.19	2749.7	2559.11	2278.33	2755.98	2248.12	2418.8	2951.92	2609.36	2931.13	2981.29	2771.69	2850.67	2556.49	2267.94
LINE	L1	L1ME3	1423.34	1326.83	1627.73	1393.15	1446.98	1515.15	1324.7	1357.75	1595.62	1584.4	1629.85	1715.94	1581.52	1349.91	1752.8	1501.36	1567.87	1638.82	1520.27	1503.63	1700.23	1622.96	1766.09	1608.43	1260.02	1695.06	1240.97	1436.05	1722.1	1542.83	1758.79	1824	1659.76	1627.08	1477.57	1463.33
LTR	ERVL-MaLR	MSTC-int	8.729	7.19	9.96	8.201	9.894	9.541	10.81	11.899	10.745	11.317	9.94	10.736	11.481	8.949	14.126	13.187	12.887	11.067	12.07	13.837	15.135	10.829	14.698	10.585	7.171	14.891	7.216	13.794	12.969	11.476	13.497	12.707	11.749	15.683	13.299	11.997
LINE	L1	L1PBa1	32.02	28.504	33.097	29.258	31.397	32.311	29.411	32.432	31.706	33.299	34.366	33.459	35.263	27.412	38.255	40.923	38.25	34.68	35.807	38.157	36.616	33.761	37.583	33.607	27.081	41.873	28.786	33.914	35.672	36.733	40.593	46.818	37.357	38.495	36.374	39.403
LTR	ERV1	LTR43-int	24.169	20.72	42.272	25.18	22.308	44.019	22.281	22.803	42.647	41.836	37.687	50.114	22.051	22.524	37.506	22.574	24.021	45.055	22.385	25.972	41.402	44.884	43.634	39.61	54.215	48.716	50.586	45.385	61.755	48.706	54.305	50.925	53.523	52.927	49.258	39.99
LTR	ERV1	LTR7C	51.485	52.831	51.329	51.71	48.324	47.094	51.851	54.916	50.678	52.332	51.75	39.969	60.311	45.278	70.871	71.98	68.044	57.062	64.728	64.28	54.53	57.937	58.149	51.915	36.007	62.651	42.696	54.442	51.481	51.058	57.519	66.156	61.723	55.602	50.821	63.354
LINE	L1	L1MA5A	516.764	455.757	606.381	514.786	504.912	591.594	466.03	485.468	589.606	586.325	579.607	636.92	539.793	489.569	620.219	530.303	560.487	632.9	535.155	566.836	641.11	590.944	659.385	592.299	574.785	684.012	576.915	592.977	726.627	666.866	708.561	720.78	682.488	699.018	602.591	568.187
LTR	ERVK	LTR5_Hs	119.893	117.126	124.47	120.051	131.421	119.806	117.915	136.545	123.91	132.13	134.405	111.443	156.018	109.956	162.391	150.798	162.739	122.412	135.025	138.369	143.524	147.938	140.01	125.669	79.652	139.724	83.337	123.784	119.81	114.414	116.308	146.991	116.746	126.121	102.596	123.67
DNA	hAT-Charlie	MER5A	6260.24	6394.9	7058.82	6627.09	6889.95	6590.24	6131.8	6727.25	7078	7378.39	7231.7	6699.74	7396.9	5950.04	8166.79	8028.68	7973.08	6900.65	6657.97	6877.43	7904.92	7762.74	7672.61	7072.43	5045.7	7597.23	5283.68	6571.49	6857.46	7153.4	7156.02	7861.8	7031.48	7262.6	6621.21	6574.19
Satellite	telo	REP522	2.867	3.869	3.487	3.241	3.682	3.024	3.281	4.552	3.931	3.317	2.305	2.472	3.55	3.616	3.248	3.32	4.028	3.727	4.007	5.159	2.311	2.831	2.749	2.86	3.282	3.914	4.593	4.829	3.15	3.013	3.168	2.783	3.883	3.147	1.813	3.017
SINE	Deu	AmnSINE1	619.472	653.966	679.1	651.178	692.993	608.246	572.262	582.795	647.075	709.154	696.717	593.113	694.475	615.098	737.663	773.263	758.061	620.602	646.147	620.81	739.765	689.341	715.055	684.219	454.689	728.351	429.535	602.036	635.991	663.451	661.209	726.9	637.711	673.838	543.473	618.028
LINE	CR1	X7D_LINE	7.485	10.811	13.639	5.753	5.797	8.199	8.154	11.456	10.692	10.425	9.091	9.033	10.501	5.068	15.191	8.418	11.439	13.533	15.519	7.631	8.548	8.041	4.306	7.693	9.71	13.108	8.673	8.27	5.852	6.366	10.154	8.716	9.845	11.499	4.022	8.034
SINE	Deu	AmnSINE2	173.648	224.356	198.084	194.973	220.087	174.722	183.581	195.844	209.798	227.643	214.552	176.526	232.064	196.406	251.468	235.69	251.075	222.542	221.919	196.565	245.49	229.171	207.262	204.93	126.085	212.881	139.457	194.281	184.13	212.878	213.7	223.141	215.121	214.218	157.016	186.382
LTR	ERVL-MaLR	MSTB-int	71.175	68.139	98.22	76.068	71.586	96.49	70.635	70.201	100.435	96.295	88.688	101.365	82.05	77.203	104.124	91.921	89.196	103.721	82.162	87.801	105.264	102.823	108.474	103.506	100.822	105.871	100.899	100.781	115.427	102.777	108.352	110.656	108.718	107.235	104.194	87.972
LTR	ERVL-MaLR	MLT1L-int	16.606	14.855	16.451	19.581	17.202	15.743	17.333	18.523	20.35	18.251	14.182	20.646	18.901	16.217	20.192	18.013	16.243	20.209	16.14	21.162	20.241	22.515	23.654	17.478	16.254	15.52	16.097	12.27	20.39	16.501	21.495	17.2	21.66	16.559	18.018	17.424
LINE	L1	L1PA3	541.658	496.137	708.237	506.446	558.298	619.808	466.719	495.049	634.796	660.797	674.921	670.892	679.888	435.331	912.98	647.213	735.813	742.007	543.762	575.474	734.988	716.416	769.114	709.357	420.151	863.757	529.883	640.786	721.754	764.823	985.464	1101.44	725.302	854.573	645.225	681.457
DNA	hAT	MamRep1894	211.172	196.375	237.952	197.902	201.535	229.583	188.241	218.998	209.798	224.209	231.826	236.401	219.989	208.568	245.236	223.064	213.9	218.933	221.919	215.286	237.284	230.779	241.71	212.93	301.17	309.358	256.712	272.474	332.37	285.196	324.924	289.387	317.021	329.213	286.361	257.079
LTR	ERV1	MER57E2	3.992	5.653	7.927	5.114	5.622	5.521	4.659	4.824	5.503	4.906	6.734	5.353	7.389	6.173	11.656	7.794	9.956	8.242	7.855	5.125	10.384	15.487	7.655	7.066	2.656	13.206	4.625	8.465	7.513	9.054	7.637	8.609	12.033	7.301	8.103	7.67
DNA	hAT?	MER99	26.734	28.058	30.903	26.879	25.808	25.479	22.309	26.896	26.876	28.693	28.927	24.087	30.706	24.981	36.071	33.415	35.355	30.985	35.427	31.571	36.885	32.164	37.058	33.195	24.446	34.161	18.712	26.247	28.844	29.785	34.083	36.627	31.177	30.068	33.15	30.512
LTR	ERV1	LTR7A	6.919	8.14	9.792	10.042	6.465	11.529	8.076	8.361	9.004	9.485	4.849	6.882	8.05	5.706	10.387	10.943	10.676	9.222	9.656	9.496	10.485	9.113	8.038	8.616	8.366	11.186	8.788	12.431	9.016	9.167	7.082	13.172	11.486	8.761	9.867	11.426
LTR	ERVL-MaLR	MLT1H	1091.57	1129.41	1193.57	1126.88	1194.44	1139.19	1067.87	1185.39	1249.25	1287.94	1277.15	1147.4	1346.03	1094.31	1446.79	1445.79	1442.73	1212.29	1233.27	1300.18	1448.42	1377.11	1380.26	1261.35	916.037	1392.21	992.671	1163.99	1263.37	1274.14	1318.9	1434.23	1282.63	1350	1203.84	1258.68

## Sheet: raw_counts
Class	Family	Subfamily	P652H	P840H	P843H	P844H	P845H	P846H	P847H	P848H	P849H	P851H	P853H	P856H	P652T	P840T	P843T	P844T	P845T	P846T	P847T	P848T	P849T	P851T	P853T	P856T	E6	E9	E13	E17	E18	R13	R15	R16	R19	R20	R21	R24
LTR	ERVK	MER11B	1415	950	1556	1260	1487	1120	967	1324	1520	1390	820	587	1236	1161	2612	1691	1291	1119	1033	1442	1067	885	1332	1102	1108	1202	876	1419	791	1430	1269	712	1344	1094	1042	894
DNA	TcMar-Tigger	MER44B	2040	1595	2239	1925	2097	1390	1645	1708	2047	1836	1045	890	1900	1699	3574	2429	1831	1530	1826	2075	1524	1217	1803	1523	1440	1759	958	2031	898	1807	1560	968	1879	1444	1365	1215
LTR	ERVL-MaLR	MSTA1	609	527	744	673	640	538	564	703	686	673	349	313	647	594	1279	954	709	634	633	934	602	455	648	572	641	682	425	729	442	654	551	328	808	508	511	478
LTR	ERVL-MaLR	MLT1E1-int	5	7	9	8	8	6	5	14	7	6	4	1	7	4	11	10	12	13	6	6	5	5	11	5	3	9	3	10	3	7	10	1	8	14	8	5
DNA	hAT-Tip100	MER96B	1126	840	1388	1066	1036	995	913	960	1317	1131	644	592	892	940	1916	1079	844	989	880	1151	910	748	1038	967	853	1222	846	1123	739	1182	1010	528	1229	956	858	693
LTR	ERVL-MaLR	MLT1E2-int	109	113	109	94	132	71	97	97	109	127	51	41	128	105	190	145	124	85	94	101	107	91	91	101	58	97	55	109	63	104	99	64	89	91	86	77
DNA	PiggyBac?	UCON29	135	132	142	167	141	117	116	141	125	148	87	59	153	110	245	162	141	91	116	156	118	81	138	133	117	105	73	112	53	89	112	55	140	82	91	80
DNA	hAT-Tip100	Zaphod2	267	223	340	287	294	203	281	261	319	263	140	125	207	245	470	309	216	200	243	296	206	155	247	216	180	196	150	220	106	212	204	125	164	166	158	143
LTR	ERV1	MER41E	218	162	253	251	205	153	162	188	221	215	121	96	190	202	429	297	188	201	160	256	180	154	176	163	193	274	150	283	153	253	218	119	260	167	187	182
LTR	ERV1	MER41D	331	224	381	337	331	247	254	277	327	317	151	140	342	307	599	408	300	260	249	355	278	205	290	257	244	304	168	355	160	278	255	146	325	222	259	216
LTR	ERV1	MER41G	55	35	53	55	57	41	34	56	34	40	28	14	35	54	78	61	52	38	60	71	29	22	37	34	43	48	35	47	31	51	32	19	45	35	34	32
LTR	ERVL	MLT2B3	4185	3547	3723	4500	4106	2750	3513	4116	3701	3763	1938	1433	4128	3605	6638	5707	3962	2829	4119	5705	2842	2408	3393	2970	2732	3073	2137	3828	1983	3387	2731	1653	3380	2547	2505	2466
LTR	ERVL	LTR82B	720	644	757	754	704	489	607	687	728	727	405	290	635	579	1244	926	712	572	637	822	534	439	658	560	507	585	342	676	301	616	513	304	659	519	519	449
LTR	ERV1	MER41C	648	471	674	576	554	448	497	512	591	540	332	288	514	516	985	673	542	482	454	623	448	368	506	452	448	576	392	593	345	627	504	313	631	479	431	424
LTR	ERVL	LTR82A	793	596	816	760	765	530	593	600	780	765	395	314	642	559	1091	810	620	495	595	747	592	436	640	565	486	704	390	747	350	649	566	349	672	601	480	444
LINE	L1	L1M4a2	4968	3686	5450	4746	4710	3726	4094	3985	5142	4750	2492	2330	4072	4246	7625	5081	4055	3994	4021	5389	3555	2866	4288	3748	3644	5129	3475	4917	3046	4624	4277	2426	4988	3971	3684	2975
LINE	L1	L1M4a1	4811	3646	5307	4733	4730	3627	3915	3937	4968	4445	2398	2217	3991	3857	7881	5129	4002	3757	4013	5041	3455	2925	4260	3787	3105	3840	2310	4141	2111	3695	3585	2067	4139	2992	2865	2577
LTR	ERV1	LTR39	966	760	969	945	1051	671	892	867	783	912	440	382	790	707	1431	1057	835	617	701	1018	578	502	720	624	538	689	427	808	441	643	599	348	687	567	504	463
DNA	hAT-Tip100	MER96	394	304	378	399	340	244	301	354	326	381	185	139	341	331	646	480	345	284	333	451	272	243	278	265	278	278	218	326	166	338	267	148	305	269	195	260
DNA	hAT-Charlie	MER20B	7350	5423	7670	7323	6965	5143	5949	5880	7047	6485	3351	3292	5932	6369	10209	7471	5646	5352	5634	7712	4851	4024	5881	5114	5020	7047	4961	6519	4186	6544	5758	3078	7067	5335	4929	3993
LTR	ERV1	MER83B-int	234	151	304	255	248	147	177	262	247	211	136	104	232	219	438	335	224	188	184	300	213	192	231	176	180	183	111	267	110	231	208	122	273	187	153	160
LTR	ERVL-MaLR	MLT1E3	1652	1317	1684	1651	1638	1161	1454	1489	1631	1543	820	631	1534	1343	2741	2060	1516	1200	1464	1845	1182	957	1406	1208	1196	1492	865	1726	767	1523	1267	753	1478	1199	1147	1109
LTR	ERV1	LTR35A	106	90	130	142	129	78	103	105	117	113	56	54	143	135	205	190	124	112	142	168	86	80	106	102	93	111	65	116	54	106	95	45	127	91	92	72
LTR	ERV1	LTR35B	91	65	103	108	96	68	83	78	81	86	50	43	97	85	135	125	100	55	67	96	67	59	75	68	46	83	50	86	35	58	53	42	53	58	88	62
LTR	ERV1	MER95	54	34	69	65	57	38	55	48	62	62	17	28	65	53	146	73	52	59	68	71	70	42	63	56	55	63	46	80	39	77	63	31	59	54	41	61
DNA	TcMar-Tigger	MER44A	2240	1632	2308	1919	2171	1419	1798	1595	2152	1946	1162	941	1969	1703	3423	2227	1687	1638	1722	2054	1560	1312	1972	1730	1389	1795	988	2046	930	1929	1641	992	2071	1468	1402	1190
LTR	ERVL-MaLR	MSTB2	3462	2941	4115	3649	3553	2843	3004	3060	3831	3499	1902	1659	2989	3097	5950	4202	3084	2955	3169	3954	2660	2345	3236	2724	2789	3792	2602	3632	2280	3569	2991	1680	3837	2827	2727	2353
Satellite	Satellite	CER	172	322	529	212	493	290	194	325	423	468	212	205	176	500	779	230	534	256	195	389	455	337	397	508	433	224	226	372	172	419	377	147	536	319	372	396
DNA	hAT-Charlie	Charlie15b	1826	1379	2103	1521	1902	1340	1449	1488	1893	1830	928	833	1687	1435	3069	1846	1445	1465	1444	1737	1477	1129	1678	1535	1506	1699	1107	1755	853	1772	1535	969	2002	1503	1193	1052
LTR	ERVL	LTR52-int	134	117	171	130	162	96	117	112	160	148	83	44	145	113	251	164	152	95	109	147	105	103	109	112	101	115	61	151	57	135	134	72	112	98	109	106
DNA	hAT-Charlie	Charlie15a	2099	1691	2207	2003	2254	1516	1741	2019	2088	2013	1088	805	2000	1716	3264	2431	1797	1525	1669	2144	1527	1230	1755	1533	1445	1695	1039	1879	944	1775	1572	919	1855	1416	1235	1235
LTR	Gypsy?	LTR85c	672	521	872	735	719	598	606	622	849	718	408	378	615	601	1268	890	609	647	651	881	568	491	708	631	609	833	583	809	534	761	650	372	854	612	622	526
LTR	Gypsy?	LTR85b	419	434	547	576	478	353	390	499	498	456	251	193	423	470	901	664	483	394	435	639	453	312	483	366	368	419	263	451	250	471	379	187	504	355	337	316
LTR	Gypsy?	LTR85a	708	572	779	868	835	471	552	788	716	689	399	282	540	586	1124	936	645	494	640	765	533	391	609	488	453	505	342	609	371	634	462	278	616	470	465	449
DNA	hAT-Tip100	MER97b	64	48	113	62	62	72	82	55	107	91	56	46	77	44	172	75	69	84	62	94	81	64	97	85	90	152	80	137	73	146	121	61	154	104	98	89
DNA	TcMar-Tigger	Tigger12c	751	587	785	699	754	519	625	696	720	712	406	308	664	592	1297	905	666	506	603	732	562	415	638	565	516	617	365	790	338	667	590	342	682	521	503	411
SINE	Alu	AluYh9	339	264	459	307	305	304	274	289	416	375	211	183	301	224	650	353	257	308	260	365	304	231	357	286	319	445	294	424	261	423	385	220	446	346	315	250
LTR	ERVL	LTR66	163	122	151	171	148	101	143	159	126	146	68	61	161	152	281	217	143	93	172	214	103	97	134	125	112	164	83	170	76	169	139	77	159	128	129	103
LTR	ERV1?	LTR103_Mam	166	153	187	193	171	141	147	173	182	155	96	70	175	132	351	237	183	162	188	240	143	111	179	155	128	174	105	178	100	174	138	95	170	141	130	115
LTR	ERV1	LTR61	218	174	198	211	215	136	164	141	180	175	107	89	154	131	315	267	179	178	174	205	162	141	160	154	153	174	109	208	135	190	170	91	172	184	151	128
DNA	hAT-Tip100	FordPrefect_a	1184	783	1626	1178	1045	1178	928	882	1537	1354	661	758	819	1073	1897	1045	787	1188	877	1250	947	833	1203	1012	1066	1702	1317	1297	1078	1393	1261	615	1608	1171	1114	779
LTR	ERV1	LTR60	46	46	41	40	43	25	31	31	39	42	23	15	45	41	100	58	53	29	44	41	35	19	51	33	26	27	21	42	20	44	32	16	44	19	30	29
LTR	ERV1	LTR60B	87	61	102	113	92	70	80	97	91	75	41	40	88	92	180	139	103	78	87	102	83	53	85	58	80	97	57	96	47	82	86	35	106	79	65	70
LTR	ERVK	HERVKC4-int	58	44	64	64	57	43	44	36	69	59	44	33	50	59	100	66	48	52	63	62	48	35	51	46	51	68	39	78	39	68	58	35	74	58	54	53
DNA	hAT-Charlie	Chap1_Mam	2310	1674	2789	2266	2164	1972	1872	1866	2545	2372	1209	1214	1863	1974	3558	2279	1771	1944	1737	2341	1681	1462	2172	1736	1858	2673	1888	2425	1597	2429	2130	1138	2588	1993	1862	1447
LTR	ERVK	LTR3	175	121	150	147	157	96	127	128	132	119	62	57	150	135	299	187	131	102	135	188	113	89	119	123	126	151	108	149	74	156	117	71	157	107	83	112
LINE	CR1	X5B_LINE	45	29	46	43	61	31	48	42	38	34	27	19	27	30	55	49	23	32	17	23	28	26	32	22	33	37	19	34	18	39	32	20	44	34	20	26
SINE	Alu	AluSg7	7801	5671	8270	6856	7076	5451	6339	6322	7427	7020	3821	3597	6608	5190	12542	7815	5550	5738	5800	8156	5308	4286	6711	5489	4967	7137	4501	7308	3886	7219	6401	3668	7251	5802	5144	3938
LTR	ERV1	LTR7	1640	1244	1763	1776	1580	1220	1375	1876	1569	1461	862	606	1439	1368	3257	2419	1669	1341	1514	2239	1326	1028	1501	1228	1370	1486	1032	1627	1017	1439	1314	762	1707	1141	1158	1248
LTR	ERV1	LTR4	274	121	87	256	137	89	131	134	101	115	86	42	160	100	163	243	94	81	116	196	81	124	106	96	73	123	206	126	139	314	327	88	120	259	160	94
LTR	ERVK	LTR5	930	1123	622	1055	1030	657	792	1581	525	741	318	207	1177	1414	1390	1688	948	423	1012	1220	473	511	437	275	480	332	375	472	264	360	319	257	387	268	239	385
LTR	ERV1	LTR8	4865	3840	5641	4906	5053	3844	4174	4386	5174	4928	2633	2304	4247	4428	8320	5826	4557	3924	4101	5765	3804	3164	4455	3810	3883	5131	3396	5124	3058	4778	4266	2299	5363	3935	3802	3449
LTR	ERV1	LTR9	708	592	856	671	754	547	651	677	772	655	358	327	728	687	1327	872	696	655	586	885	576	472	599	562	563	528	292	623	282	569	510	338	602	518	432	467
LINE	L1?	X9_LINE	37	20	45	37	38	25	26	37	34	27	9	15	42	27	62	44	34	23	22	46	20	12	29	24	28	26	22	30	15	26	17	13	31	22	21	14
LTR	ERV1	MER57C2	367	361	573	387	426	382	297	330	525	463	251	239	275	339	753	382	286	404	323	372	349	297	428	380	362	477	347	472	299	462	405	227	491	422	348	289
LTR	ERV1	HERVH48-int	777	497	618	900	646	529	438	817	654	641	315	203	690	581	1191	1130	621	552	666	913	487	410	540	365	534	565	463	656	386	638	557	307	631	512	488	505
LTR	ERV1	MER57C1	147	102	162	125	186	102	133	136	144	147	79	57	159	128	264	152	114	90	112	124	109	94	136	100	114	129	78	160	59	148	120	66	165	125	131	112
LTR	ERVK	LTR13A	473	388	470	479	537	311	436	436	431	457	213	175	415	408	774	567	388	312	405	560	308	264	392	311	293	364	213	453	207	339	272	196	391	252	265	270
LTR	ERVL-MaLR	MSTB1-int	207	184	155	246	231	117	171	203	154	196	85	64	185	217	309	276	208	125	167	240	145	118	152	131	144	162	117	162	112	188	185	99	194	158	172	134
DNA	hAT-Tip100	MER115	5272	1303	1554	1571	1426	2278	1247	3194	1479	1472	695	1313	1485	2250	4192	3125	1734	1275	1748	2056	1286	902	1240	1201	1257	4629	1065	1714	1445	1547	1342	666	1403	1103	1211	1131
DNA	TcMar-Tigger	Tigger13a	3099	2307	3442	2790	2994	2167	2516	2528	3086	2886	1687	1380	2921	2593	5149	3499	2646	2417	2599	3064	2314	1791	2750	2433	2201	2861	1580	3232	1395	2780	2576	1521	3012	2300	2114	2106
DNA	hAT-Charlie	MER117	3281	2671	3273	3046	3282	2243	2567	2852	3193	2994	1729	1175	2635	2633	4982	3567	2669	2176	2633	3161	2251	1759	2621	2282	2138	2514	1563	2861	1472	2618	2185	1243	2763	2018	1939	1794
LTR	ERV1	MER110	183	171	226	218	199	150	194	191	235	207	114	111	212	199	413	304	240	177	222	259	182	134	212	220	233	307	220	336	207	312	254	147	304	251	208	229
DNA	hAT-Charlie	MER112	3862	2894	4287	3662	3716	2766	3110	3260	3925	3652	2051	1760	3519	3111	6210	4077	3237	2915	3170	3892	2871	2306	3312	2866	2718	3627	2239	3717	1908	3472	3301	1905	3706	2912	2620	2217
LINE	L1	L1PB1	35755	24541	36641	34005	32368	25428	27847	27826	33628	30307	16474	15773	27867	29503	50960	35019	26609	27145	27873	38238	23728	19455	28955	24327	24829	34989	24015	32298	21111	32258	29652	16089	34188	27390	24535	20092
LTR	ERVL	MER74A	1966	1406	1593	2035	1653	1027	1467	1630	1459	1455	838	596	1845	1424	2909	2582	1778	1235	1712	2465	1226	1186	1468	1141	1135	1329	985	1589	1033	1870	1470	796	1516	1355	1290	1162
LTR	ERVK	HERVK11D-int	151	103	104	101	130	65	86	104	90	86	49	16	77	63	109	112	61	48	60	62	39	44	65	46	46	68	37	77	53	88	75	50	57	42	42	61
LTR	ERVK	LTR13_	130	100	119	112	128	77	110	110	90	129	56	48	116	97	208	143	116	74	111	120	74	81	110	90	79	93	72	109	73	116	92	57	126	78	81	71
DNA	hAT-Charlie	MER119	969	810	1124	908	1014	634	823	849	961	946	507	416	925	733	1712	1119	899	679	806	1000	746	624	857	798	720	786	484	914	447	819	785	445	900	713	634	641
DNA	hAT-Charlie	MER5C1	558	359	517	509	466	321	413	444	443	454	258	187	475	391	807	566	398	345	399	534	319	313	385	337	356	407	274	491	226	428	429	228	461	334	299	260
LTR	ERV1	PABL_A	507	459	572	564	565	378	397	455	527	470	280	229	511	460	937	657	536	370	482	523	403	309	503	398	351	376	230	474	220	494	375	240	470	376	344	308
LTR	ERV1	LTR38	143	109	226	150	142	162	128	133	212	182	90	94	112	130	346	177	126	159	124	160	150	125	178	139	173	226	175	218	135	207	179	94	234	163	163	146
LINE	L1	L1PB3	11067	7586	15900	9683	9640	9249	8052	11041	11553	12341	6097	5774	7593	10074	21763	9334	8338	10303	7465	11289	7758	6709	9699	8364	8419	10819	7478	9662	6419	9453	8867	4740	11172	8570	7399	6723
LTR	Gypsy	MamGypLTR3	264	200	324	289	304	193	209	288	289	267	156	108	224	266	543	340	263	210	212	347	226	173	251	223	222	243	134	309	152	283	206	132	218	241	224	227
LTR	ERV1	MER65-int	3606	2498	4410	3598	3343	3107	2998	2803	4112	3815	1816	2063	2697	3303	5367	3460	2536	3211	2705	3955	2692	2339	3308	2897	2889	4511	3451	3687	2774	3728	3427	1739	4322	3137	2994	2231
LTR	ERVL-MaLR	MLT1K	10822	8615	11451	11248	11016	7843	8817	9897	10589	10206	5235	4369	10007	9697	17946	13835	10442	8148	9406	12455	8172	6658	9393	8276	8036	9650	6121	10412	5799	9804	8235	4691	10264	7915	7342	6787
LTR	ERVL	LTR32	1204	915	1455	1212	1230	970	1023	1131	1338	1263	680	612	1179	1192	2289	1501	1146	1101	1115	1525	1035	816	1154	981	936	1307	853	1298	733	1199	994	570	1319	989	907	811
LTR	ERVL	LTR33	5328	4397	5609	5890	5435	3862	4461	5564	5356	5104	2589	2067	5191	4940	9365	7530	5326	4315	5109	7297	4255	3368	4735	3965	4266	4923	3495	5376	3103	4958	4017	2394	5373	3989	3784	3719
LINE	L1	L1MA10	5939	4177	6401	5714	5385	4456	4829	4780	6167	5571	2897	2827	4811	5103	8838	5917	4449	4654	4867	6342	4246	3412	5205	4422	4486	6511	4432	5852	3902	5751	5297	2768	6296	4759	4576	3578
LTR	ERV1	LTR31	299	218	248	348	244	161	219	289	259	237	108	95	259	254	449	360	275	193	247	371	189	149	194	189	219	219	157	265	129	277	231	126	240	222	179	170
SINE	Alu	AluYg6	923	679	1278	889	865	837	754	767	1148	1055	561	555	812	626	1732	928	710	884	684	986	775	660	990	831	761	1129	766	1099	647	1079	961	539	1116	893	815	586
LTR	ERV1	LTR34	730	597	1093	726	764	740	593	583	990	910	433	468	550	659	1457	785	594	785	593	787	667	591	846	692	727	995	698	858	590	846	773	393	986	707	664	530
LTR	ERV1	LTR35	148	141	188	144	145	148	146	160	165	152	103	78	132	117	294	206	175	126	151	181	103	94	137	120	93	134	75	135	67	102	111	74	165	130	99	85
LTR	ERVL	MLT2B2	2675	2213	3069	2945	2675	2146	2269	2433	2818	2736	1445	1247	2493	2535	4747	3727	2470	2353	2619	3618	2155	1805	2506	2164	2287	2987	2174	2983	1945	3080	2462	1373	3043	2396	2228	1845
LTR	ERVK	HERVK13-int	446	481	454	492	470	321	539	490	534	439	247	174	580	572	919	712	477	366	730	627	393	375	476	479	349	501	270	605	267	488	462	338	455	381	404	518
LINE	L1	L1P1	8898	6406	11054	7804	8870	6585	6430	6736	8821	8570	4848	4135	8495	6298	19391	10244	8791	8028	6624	8981	6854	5777	8550	7531	6952	8891	4310	11216	4705	9852	10681	6540	9847	8724	6525	6650
LINE	L1	L1P3	12443	8447	14355	11886	11559	9904	9463	9307	12693	11778	6130	6255	10140	10085	20658	12188	9735	10565	9132	12926	8913	7561	11179	9557	8884	12859	8314	12208	7624	12130	11812	6406	12706	10479	8646	7225
LINE	L1	L1P2	8463	6216	10505	7905	8701	6546	6397	6580	8903	8391	4710	4119	7902	6700	17178	9731	8178	7694	6570	8832	6555	5605	8161	7091	6828	9233	4937	10312	5132	9689	9828	5792	9692	8254	6586	6233
LINE	L1	L1P5	778	552	1122	754	713	827	646	647	1041	926	457	543	584	674	1377	733	583	809	553	830	689	599	842	711	714	1043	759	874	636	910	818	434	1006	762	696	542
LINE	L1	L1P4	4846	3345	5723	4548	4479	4132	3990	3784	5284	4748	2520	2494	3825	4035	8007	4754	3645	4323	3867	5190	3807	3063	4498	3889	3938	5596	3882	5021	3495	5233	4767	2550	5284	4216	4199	3087
LTR	ERVL	LTR108b_Mam	21	11	20	21	25	19	15	19	24	10	6	9	15	18	40	19	18	19	17	15	16	11	22	14	18	24	7	14	11	16	20	7	14	19	9	12
LTR	ERV1	LTR21A	399	350	303	382	371	200	425	309	287	285	145	105	382	274	534	483	337	212	368	529	200	191	247	206	214	253	173	248	153	233	213	117	235	236	172	193
LTR	ERV1	LTR21B	24	11	14	22	23	18	25	38	21	9	9	3	10	17	40	39	19	17	20	39	25	8	20	15	15	17	9	22	12	18	20	6	26	9	17	9
LTR	ERVL	LTR86B1	812	658	939	833	849	659	740	729	879	866	390	354	597	699	1207	862	623	647	631	797	568	508	713	579	623	767	583	764	501	783	631	366	788	645	619	471
LTR	ERVL	LTR86B2	189	96	174	132	138	99	102	124	154	148	80	64	130	122	250	190	130	123	97	185	112	91	125	115	105	109	67	165	67	140	92	66	131	109	103	77
LINE	L1	L1PB	3853	2516	4156	3533	3434	2757	2903	2840	3687	3403	1776	1849	2917	3237	5511	3505	2727	3076	2883	3889	2609	2098	3257	2698	2588	3883	2666	3436	2292	3356	3302	1719	3714	2964	2566	2261
LTR	ERVL	ERV3-16A3_LTR	488	436	474	535	505	350	456	515	465	468	289	168	504	444	986	749	575	395	491	693	363	313	406	396	413	418	271	522	231	432	375	210	478	328	270	325
LTR	ERVL	LTR18A	225	148	183	224	181	136	193	191	189	167	82	62	195	210	402	346	206	160	234	304	177	129	153	158	149	181	177	202	160	211	197	99	162	181	194	129
LTR	ERVL	LTR18C	30	14	22	23	22	18	23	30	21	22	14	6	34	27	43	38	28	18	16	46	27	10	22	25	20	25	25	44	21	26	22	13	23	28	22	29
LTR	ERVL	LTR18B	338	290	308	341	343	221	275	383	289	308	179	115	301	292	557	434	323	238	324	429	250	181	265	261	245	297	140	321	164	272	193	97	305	224	200	232
LTR	ERV1	ERV24_Prim-int	395	312	444	454	407	327	341	322	417	430	171	201	316	380	646	457	318	327	356	468	298	241	344	272	263	392	265	349	252	383	323	165	353	326	260	227
LTR	ERVL	MER70C	1199	792	982	1206	1036	717	936	891	798	811	391	452	903	1019	1153	1072	783	655	837	1241	551	455	676	606	650	977	751	793	616	895	772	340	1000	731	715	415
LTR	ERVK	LTR3B	81	76	78	80	77	48	91	64	63	77	43	22	97	81	126	131	79	48	90	94	57	46	64	56	57	62	34	100	33	79	70	33	70	46	64	51
LTR	ERVK	LTR3A	216	193	228	232	225	131	212	181	203	195	99	80	231	248	399	322	217	136	226	267	181	122	165	193	171	189	126	218	83	179	167	105	204	132	124	148
LTR	ERVL-MaLR	MSTA	20356	16367	21187	20210	20228	14612	16909	18622	19950	18257	10162	8176	18768	15639	34994	25535	18529	15827	18761	25166	15626	12295	17929	14806	14748	18548	11308	19952	10360	18311	15347	8805	19343	14937	13642	12884
LTR	ERVL-MaLR	MSTB	10799	8744	11459	10905	10374	7984	9528	10495	11125	9911	5486	4523	10187	8677	19543	14181	9889	8565	10243	13616	8514	6751	9734	7990	8135	10209	6343	10743	5926	10433	8438	4872	10696	8035	7381	6872
LTR	ERV1	LTR59	34	31	36	40	32	21	30	33	46	42	12	13	25	29	56	40	32	24	42	44	26	23	27	15	24	32	15	29	30	35	13	19	24	31	29	18
LTR	ERVK	MER11D	1343	1010	1272	1216	1246	766	913	953	1111	1147	614	471	1010	684	1594	1125	957	765	698	1089	742	678	977	766	775	1168	747	1274	645	1225	966	608	1153	944	884	709
LTR	ERVL	LTR108a_Mam	53	40	73	54	63	51	45	49	86	42	35	24	56	53	114	86	63	37	57	83	68	36	45	75	45	64	40	59	39	52	47	29	44	46	50	46
Satellite	centr	GSATII	20	15	29	28	27	23	18	21	22	17	11	8	12	17	27	28	34	15	22	26	12	13	27	17	23	20	14	25	15	17	21	7	22	17	13	15
LTR	ERVL	ERVL47-int	77	83	70	111	76	49	62	81	50	71	37	33	89	105	152	146	81	63	90	91	59	37	75	56	51	86	47	92	55	82	90	54	74	56	68	69
LTR	ERVK	MER11C	1750	1367	2221	1787	2105	1341	1424	1750	2040	1855	1069	758	1835	1623	4107	2444	2140	1550	1594	2152	1672	1232	1772	1464	1537	1717	1027	2052	938	1978	1675	1010	2036	1550	1352	1276
LTR	ERV1	LTR54	682	545	791	678	715	489	526	620	721	642	410	350	550	546	1092	763	559	530	510	640	479	406	596	487	440	500	287	577	313	575	493	287	566	428	381	416
LTR	ERVL-MaLR	MLT1F-int	481	344	478	491	492	316	388	422	439	448	213	161	385	373	765	520	415	292	406	498	354	265	388	343	322	372	213	456	238	415	351	189	435	338	327	256
DNA	TcMar-Tigger	MER6C	139	70	129	95	114	73	82	98	104	135	56	46	98	71	210	127	60	80	76	104	73	72	123	88	74	106	59	104	43	115	113	45	97	84	82	72
LTR	ERVL	LTR16B	815	649	1180	963	840	821	724	771	1139	1011	510	496	923	874	1744	1327	861	969	1028	1227	847	713	999	877	877	1189	859	1099	741	1041	914	494	1121	841	853	721
DNA	TcMar-Tigger	MER6A	2035	1500	1992	1860	1860	1373	1627	1663	1868	1711	1036	852	1782	1585	3096	2159	1544	1284	1592	1891	1394	1152	1614	1353	1260	1561	933	1851	875	1712	1523	877	1755	1339	1364	1132
DNA	hAT-Tip100	Zaphod3	590	508	623	618	580	454	455	650	607	598	332	249	552	487	1051	709	509	478	493	684	456	351	580	499	437	567	384	598	303	587	509	308	614	471	461	391
DNA	TcMar-Tigger	Tigger15a	5842	4491	6804	5570	5842	4326	4824	4864	6107	5513	3098	2596	5442	4931	10005	6486	5092	4641	4989	5956	4471	3604	5514	4613	4279	5566	3241	5801	2941	5322	4810	2760	5589	4322	3944	3646
DNA	TcMar-Tigger	Tigger2b_Pri	3265	2333	3774	3183	2998	2617	2783	2592	3527	3222	1721	1746	2703	2815	5101	3321	2435	2791	2677	3497	2353	2020	3036	2630	2650	3894	2735	3410	2242	3385	3123	1597	3750	2826	2703	2070
DNA	TcMar-Tc2	Kanga11a	580	423	613	547	529	416	481	445	557	509	300	225	557	500	1000	687	518	447	429	572	456	324	537	470	459	566	367	642	285	519	528	307	625	456	391	402
LTR	ERVL-MaLR	THE1D	10866	9173	12318	11460	11125	8206	9107	10076	11441	10391	5665	4795	10414	8679	19974	14892	10169	9026	10388	13438	9122	6935	10238	8513	8530	10779	6694	11465	6107	10887	9325	5177	11291	8776	8198	7297
DNA	MULE-MuDR	Ricksha_c	1330	1123	1251	1281	1290	872	1093	1229	1214	1111	616	491	1173	1166	2005	1564	1215	1018	1238	1614	973	746	1066	961	929	1043	634	1159	581	1085	850	503	1081	838	844	656
DNA	hAT-Tip100	FordPrefect	1936	1356	2416	1871	1827	1770	1553	1469	2226	2006	990	1133	1386	1749	2848	1767	1343	1725	1363	2054	1416	1235	1832	1552	1664	2514	1941	1998	1571	2170	1931	920	2417	1794	1721	1227
DNA	hAT-Charlie	Charlie10a	673	536	813	723	682	540	579	567	729	698	343	347	620	575	1007	683	539	572	588	752	511	388	599	514	553	788	601	689	468	729	614	330	761	603	528	397
LINE	L1	L1M3c	3612	2497	3704	3599	3220	2565	2833	2819	3496	3030	1540	1643	2540	3022	4579	3275	2473	2700	2675	3759	2280	1894	2743	2284	2429	3537	2726	2946	2132	3093	2679	1354	3436	2523	2437	1724
LINE	L1	L1M3a	2283	1576	2875	2304	2232	2022	1843	1814	2711	2474	1211	1296	2021	2126	4110	2629	1950	2149	1850	2574	1802	1678	2334	2008	2255	3291	2297	2929	1882	3046	2816	1340	3181	2485	2182	1782
LINE	L1	L1M3f	1761	1437	2131	1809	1728	1479	1521	1426	1980	1735	943	919	1429	1615	2947	1910	1479	1527	1571	1995	1375	1152	1687	1417	1814	2617	1789	2323	1549	2210	2028	1040	2493	1939	1772	1417
LINE	L1	L1M3d	21024	13925	19324	21317	18366	14363	16403	15602	18181	16295	7887	9345	14502	18606	22291	17675	13673	14387	14790	22464	11270	10071	14584	12047	11118	18128	13866	13276	11537	14603	13199	6402	16755	12483	11577	7683
LINE	L1	L1M3e	737	617	817	747	690	556	607	635	808	711	381	350	680	672	1352	924	690	596	608	932	561	476	671	601	576	846	489	744	415	711	600	379	800	569	575	539
LTR	ERVL	LTR47B4	66	51	53	65	67	39	63	62	54	76	29	25	66	74	91	107	62	40	81	74	31	42	37	32	47	49	34	52	23	53	36	32	53	27	52	55
LTR	ERVL	MLT2C2	1117	1011	1284	1203	1120	939	988	1111	1194	1147	590	496	1053	924	2218	1505	1002	933	1067	1260	848	717	1021	950	913	1104	740	1105	634	1161	909	607	1167	857	824	738
LTR	ERV1	MER92C	261	175	349	267	251	273	188	199	323	307	140	163	197	236	419	235	193	253	179	259	205	187	265	229	242	394	291	314	251	342	340	137	359	257	278	185
LTR	ERV1	MER92B	815	607	759	832	832	571	598	671	744	660	374	294	686	591	1199	921	698	588	661	833	546	437	662	565	564	652	448	783	433	676	629	381	728	573	535	488
Satellite	Satellite	SATR2	116	59	86	89	112	70	64	79	86	80	43	35	81	102	162	119	67	60	81	107	89	57	88	64	63	118	59	110	51	89	71	34	120	70	85	78
LTR	ERV1	MER92D	72	54	59	74	63	36	70	60	61	67	28	22	60	52	111	75	71	35	70	62	46	33	48	49	45	58	18	72	34	83	53	27	68	48	49	41
LTR	ERVL	LTR47B2	74	71	125	112	89	58	90	122	103	111	72	43	134	134	197	223	132	113	147	156	109	76	130	141	91	140	79	122	100	135	121	88	143	107	145	87
LTR	ERVL	LTR47B3	39	41	54	62	70	28	47	48	44	54	25	17	53	43	86	85	65	30	47	68	54	34	49	29	28	50	25	56	30	58	49	19	59	48	46	20
LTR	ERV1	LTR1A2	1471	1073	1675	1537	1345	1159	1169	1312	1561	1406	705	690	1285	1149	2454	1771	1301	1201	1150	1741	1058	901	1308	1110	1128	1480	1046	1390	916	1366	1135	624	1453	1133	999	896
LTR	ERV1	MER51A	14322	9444	11799	14439	12848	8518	10989	10976	10940	10013	4721	5613	10190	12701	13796	12755	9435	8610	10245	15330	6836	6221	8639	7234	7203	11554	8667	8729	7077	9432	8570	4111	10774	7752	7526	5319
LTR	ERV1	MER51B	383	322	489	359	422	303	313	347	406	365	256	169	311	300	707	468	333	291	276	403	290	247	340	308	247	316	168	407	191	336	299	169	371	261	283	271
LTR	ERV1	LTR1A1	278	203	274	240	240	184	227	273	255	254	116	91	244	184	463	340	207	207	239	338	205	163	243	198	207	284	195	303	164	258	218	132	305	216	164	193
LTR	ERV1	MER51D	59	49	46	52	48	41	56	42	57	47	29	24	50	42	94	81	48	30	63	71	40	31	59	38	41	46	27	51	28	49	47	25	58	43	53	27
LTR	ERV1	MER51E	125	102	98	128	112	96	100	138	111	104	66	44	120	85	193	131	96	100	116	157	94	64	97	95	81	93	80	113	77	93	77	48	105	78	78	64
LTR	ERV1	HERV4_I-int	871	607	858	742	815	480	632	710	802	892	420	325	737	684	1304	1004	693	553	727	913	590	446	644	602	546	754	361	792	386	653	576	366	718	539	542	471
LTR	ERVL	LTR86C	161	131	177	181	184	121	129	139	166	195	84	83	157	146	297	216	165	120	154	191	118	118	143	119	123	121	97	162	72	151	126	67	153	127	117	122
DNA	hAT-Tip100	MER45C	431	328	407	446	440	281	337	455	382	371	191	147	404	349	764	654	431	349	408	590	348	281	356	297	322	431	307	464	251	419	352	160	408	354	336	303
DNA	hAT-Tip100	MER45B	1168	833	1329	1143	1174	937	919	969	1266	1159	617	601	976	976	1959	1336	987	1065	1017	1318	923	718	1143	942	956	1370	885	1249	758	1298	1093	613	1316	1019	998	754
LINE	CR1	L3b	6328	5063	6933	6327	6496	4461	5152	5778	6418	5959	3173	2590	5810	5468	10670	7465	5662	4819	5430	6854	4764	3816	5637	4731	4796	5977	3805	6465	3392	6223	5265	3115	6436	4988	4402	4106
LTR	ERVL	LTR108e_Mam	14465	9215	12997	14407	12419	9640	11167	10448	12244	10890	5176	6372	9781	12819	14721	11937	8896	9750	9860	15137	7551	6767	9789	8002	7616	12511	9757	9087	7630	10041	9174	4320	11547	8520	8018	5226
DNA	PiggyBac	MER75A	57	35	106	53	45	75	37	39	98	93	46	46	40	38	125	43	32	74	43	55	64	48	87	78	97	150	110	117	96	125	114	60	139	112	110	68
DNA	TcMar-Tigger	Tigger11a	488	341	497	432	455	297	393	419	496	430	260	187	372	345	827	529	386	334	343	513	352	270	399	331	320	361	228	394	206	379	355	212	453	350	308	273
DNA	MULE-MuDR	Ricksha	157	110	145	155	167	105	150	150	170	144	73	78	146	116	246	202	147	130	138	189	124	91	139	127	85	140	89	170	78	137	144	75	150	102	127	121
LTR	ERVL	HERVL66-int	151	152	171	157	193	85	197	152	159	177	72	76	179	201	270	213	206	112	194	151	142	95	168	115	103	187	93	233	89	157	140	93	202	174	115	135
LINE	L1	L1MA1	8738	6017	9895	8282	7640	6823	6942	6858	9017	8128	4403	4290	7291	7271	14405	8999	6946	7218	7233	9685	6594	5223	7952	6848	6616	9108	6121	8940	5495	8693	7986	4338	9092	7203	6421	5288
LINE	L1	L1MA2	20804	15028	21974	18797	19435	14890	15857	16496	20301	17962	9895	9342	17078	16494	30083	20052	14596	15303	15661	21047	14287	11346	17576	15482	14000	18607	13405	18097	11381	18713	15913	9294	20108	14737	14108	10784
LINE	L1	L1MA3	25138	17005	27629	23648	22449	19301	19613	19771	25623	22994	12335	12098	19824	20858	39244	24809	18745	20574	19793	27237	18005	14589	22129	18771	18799	26539	18550	24362	15632	24424	21817	11824	26082	20296	18521	14743
LINE	L1	L1MA4	18713	13170	19531	17203	17543	13081	14840	14512	17945	16133	8820	8402	15334	15293	28921	18817	14423	14156	15135	19933	13011	10272	15635	13599	13085	17687	11431	17411	10253	16828	15119	8610	18196	13815	12612	10589
SINE	Alu	AluYc	21739	14426	20751	21217	19023	14796	17011	16361	19287	17355	8655	9849	15682	18220	25611	19007	13939	15216	15161	22915	12324	10733	15743	13160	11913	18800	14020	15125	11356	16104	14641	7350	17987	13515	12498	8635
LINE	L1	L1MA6	11504	7933	12588	10695	10123	8790	8940	8933	11589	10302	5580	5515	8737	9544	16954	10996	8193	9098	8840	12025	7890	6502	9943	8460	8429	12221	8518	10911	7371	11009	9827	5408	11951	9291	8404	6767
LINE	L1	L1MA7	17451	11893	18550	16691	15498	13195	13714	13376	17686	15480	8163	8470	13414	14742	25282	16904	12440	13743	13769	19061	11982	9861	14960	12720	12025	17535	12392	15120	10365	15650	14017	7571	16795	12911	12005	9182
DNA	hAT-Charlie	Charlie29a	1580	1413	1930	1683	1616	1247	1395	1372	1704	1573	973	774	1415	1276	2850	1892	1414	1244	1357	1728	1259	1035	1543	1318	1230	1538	971	1686	976	1721	1432	849	1679	1259	1387	1018
LINE	L1	L1MA9	21786	15361	23218	20297	19954	15828	16890	17067	21364	19278	10807	9877	17673	17376	33484	21972	16739	16846	16879	22979	14983	12228	18424	15943	15571	21579	14018	20809	12347	20303	18471	10136	21609	16941	15307	12678
LTR	ERV1	MER4D1	1129	959	1430	1213	1239	893	908	1043	1324	1289	645	553	1119	983	2190	1452	1170	956	941	1274	956	786	1127	951	920	1200	728	1329	746	1312	1111	631	1291	1023	960	836
LTR	ERVL-MaLR	THE1C-int	4366	3158	3590	6055	5062	2413	3804	4978	3202	3234	1655	1232	3126	4856	6467	7262	4604	2483	3889	5654	2391	2305	2547	1821	1894	2225	2017	2626	1859	2258	1889	1129	2739	1808	1833	2072
LTR	ERVL	ERVL-int	686	665	786	798	770	544	594	625	790	692	333	292	726	819	1359	1034	782	588	756	870	596	479	675	603	580	713	474	807	420	755	637	423	748	572	559	565
Satellite	Satellite	_GAATG_n	94	63	415	118	132	544	55	194	749	290	130	141	59	196	946	211	152	948	131	231	755	230	393	442	774	326	665	215	2060	245	240	116	348	162	192	295
LTR	ERVL-MaLR	MLT1G-int	145	117	126	154	120	91	104	114	139	150	83	55	154	122	252	184	156	111	129	162	125	101	121	119	111	143	69	153	88	123	125	72	138	105	82	111
DNA	TcMar-Tigger	MER2B	1304	1013	1708	1194	1244	1216	1123	1050	1667	1507	854	731	1138	1079	2419	1382	1025	1233	1151	1452	1178	932	1317	1151	1213	1689	1127	1583	975	1564	1426	749	1694	1315	1187	924
DNA	hAT-Charlie	Charlie19a	1077	826	1231	960	1091	724	909	973	1042	1010	567	440	1073	891	1898	1217	993	858	770	1098	786	685	946	805	744	962	497	1171	481	956	843	553	1099	822	734	708
LTR	ERVL-MaLR	MLT1-int	109	105	119	105	90	95	100	90	123	111	51	45	99	89	196	139	86	93	84	108	81	73	102	79	86	99	75	121	70	104	101	57	106	85	90	57
LTR	ERVL-MaLR	MLT1E2	5554	4405	6554	6035	5734	4519	4812	5086	6229	5773	2843	2714	5110	5356	10026	7075	5329	5018	5297	6939	4674	3703	5299	4685	4469	6201	4153	5703	3665	5586	4765	2681	6221	4461	4466	3737
LTR	ERVL	MER21-int	1005	835	1210	984	1100	788	876	956	1112	998	585	435	878	846	1818	1279	1010	743	955	1061	827	684	918	872	790	1005	575	1048	534	1028	885	520	1053	808	763	698
LTR	ERVL-MaLR	MLT1E1	841	651	879	870	918	593	734	814	844	753	392	368	719	716	1448	1060	799	605	774	1009	607	506	732	600	552	695	434	781	369	743	579	327	785	552	509	515
LTR	ERVL-MaLR	THE1A-int	1955	1629	2105	2052	2048	1393	1679	1962	1963	1806	1002	759	1847	1629	3552	2846	1870	1626	1811	2327	1611	1257	1749	1533	1524	1541	1065	1904	1061	1710	1502	857	1690	1289	1386	1272
LTR	ERV1	LTR72B	97	73	128	93	103	78	86	95	105	109	58	39	95	100	179	94	119	93	79	111	87	65	100	92	77	134	96	129	84	112	96	67	114	85	74	87
DNA	hAT-Charlie	Charlie4z	5088	3634	6147	4149	5013	3232	3728	4633	4549	4802	2778	2060	3928	3541	8201	4983	4206	3460	3369	4170	3203	2756	4029	3338	3064	3645	1934	4184	1806	3653	3407	2012	4193	3190	2734	2708
DNA	TcMar-Tigger	Tigger1a_Mars	21	24	28	27	34	18	23	15	25	23	14	7	31	32	63	43	38	25	42	50	23	21	20	23	24	25	17	30	13	31	34	16	28	31	26	27
LTR	ERVL-MaLR	MLT1F2	7001	5786	7613	6902	7580	5235	5767	6474	7159	6797	3692	3017	6366	6377	11922	8770	6749	5431	6050	7920	5191	4261	6323	5209	5106	6495	3976	6893	3692	6223	5209	3041	6919	5355	4832	4466
DNA	hAT-Charlie	Charlie4a	4311	3092	4739	3880	3905	3189	3540	3391	4408	4070	2224	2030	3525	3435	6381	4161	3264	3349	3407	4184	3036	2495	3697	3254	3046	4106	2800	4064	2413	3927	3582	1998	4123	3129	2920	2666
LTR	ERVL-MaLR	MLT1F1	4024	3099	4455	3841	3948	3135	3243	3463	4095	3983	2042	1779	3659	3506	6814	4562	3684	3200	3422	4586	3060	2511	3678	3105	2994	3926	2487	3981	2199	3643	3203	1719	3937	3060	2761	2536
LTR	ERVL	ERVL-E-int	6716	5272	7780	7095	7134	5160	5637	5737	7204	6654	3512	3159	6170	6638	12146	8831	6407	5869	6073	7802	5550	4581	6442	5665	5424	7382	4812	7469	4241	7078	6154	3416	7591	5767	5542	4631
LINE	CR1	X2_LINE	17	15	26	26	24	19	15	32	15	22	10	12	22	16	39	38	28	12	27	25	28	11	13	30	25	29	10	27	8	21	20	7	18	15	13	13
LINE	CR1	X7A_LINE	601	416	589	515	580	411	544	459	498	476	295	239	594	388	935	630	479	364	453	527	404	316	466	371	380	426	231	593	174	468	428	261	492	448	338	322
LTR	ERV1	MER50-int	936	682	964	798	864	630	787	739	900	897	459	470	720	811	1348	986	720	677	651	936	660	565	714	631	656	825	643	761	545	795	691	368	870	608	559	527
LTR	ERV1	LTR54B	451	377	596	537	611	382	362	436	561	502	309	229	444	421	867	581	416	410	381	501	404	360	443	418	387	507	344	553	303	518	487	246	590	425	417	333
DNA	hAT-Tip100	MamRep488	156	144	166	169	174	148	134	134	143	159	95	65	175	159	310	200	172	137	184	196	106	137	139	137	123	165	95	150	80	177	150	75	172	137	116	108
SINE	Alu	AluSx1	109207	75755	101691	99801	96582	70379	86620	85644	92601	86626	45763	45673	87349	81341	144468	103473	75374	73011	80519	113636	63698	53046	80972	67356	63914	94319	64612	88674	54129	89031	79646	42913	93417	72817	66485	49384
LTR	ERVL	LTR102_Mam	332	303	358	288	341	240	250	298	303	305	159	147	277	273	533	421	312	255	343	342	250	207	294	282	208	279	163	304	143	301	232	129	291	223	222	212
LTR	ERV1	PABL_B-int	324	288	400	347	390	237	292	352	350	322	150	158	421	348	747	481	384	311	377	525	297	216	302	313	265	301	188	352	175	270	251	195	304	232	222	220
LTR	ERV1	MER41-int	4423	3338	6022	4596	4176	4281	3560	3518	5949	5168	2757	2683	3501	3905	8440	4967	3375	4686	3725	4955	3888	3358	4868	4247	3621	5421	3954	4749	3324	5055	4215	2170	5145	4101	3911	2950
LTR	ERV1	LTR27D	145	149	59	201	128	41	111	183	64	114	37	27	139	77	142	209	152	60	106	176	61	72	68	47	62	57	85	91	61	127	133	53	87	55	93	89
LINE	L1	L1MA4A	17943	12587	18722	17024	16451	12924	14049	14218	17423	15365	8559	7996	13937	14659	27543	17750	13827	13498	14030	19150	12385	9765	14939	12498	12823	17518	11821	16828	10248	15974	14915	8247	17784	13597	12298	10291
LTR	ERV1	HERVIP10FH-int	2605	2116	2591	2386	2379	1787	1892	2251	2630	2331	1293	996	1894	1674	3803	2624	2075	1770	1825	2451	1782	1377	1885	1748	1449	1686	1035	1974	1219	1775	1642	896	1834	1387	1408	1360
LTR	ERV1	MER67D	155	169	174	168	170	126	166	165	180	151	84	66	182	199	328	265	175	164	202	246	154	117	173	175	139	165	73	188	84	182	148	105	181	146	162	136
LTR	ERVL-MaLR	MLT1H1	9342	6583	9575	9308	8621	6749	7404	7362	8869	8144	4005	4359	7020	8427	12258	9017	6760	6919	6867	10390	5997	5216	7411	6189	5973	8842	6493	7545	5290	7765	6869	3448	8498	6535	5926	4489
LTR	ERVK	LTR22B2	24	15	24	29	24	18	12	16	35	20	12	9	30	28	58	41	27	28	49	35	39	31	28	43	32	37	15	50	25	26	33	13	42	25	21	30
SINE	Alu	AluYk4	6457	4391	6779	6228	5704	4736	5048	4893	6139	5565	2784	3140	4781	5151	8535	5818	4207	4890	4570	6765	3990	3458	5115	4235	3943	6208	4544	5133	3671	5452	4940	2551	5955	4495	4168	2921
LINE	RTE-BovB	X3_LINE	322	282	388	368	360	241	274	317	321	329	189	140	308	300	554	404	313	246	290	393	297	186	307	264	268	292	178	347	146	299	258	163	280	263	231	231
DNA	TcMar-Tigger	MER8	1651	1374	1726	1512	1732	1166	1307	1309	1589	1586	833	650	1371	1343	2580	1923	1341	1202	1300	1632	1167	992	1340	1258	1205	1361	905	1487	840	1415	1287	746	1571	1232	1153	960
LTR	ERVL-MaLR	MSTC	3481	2982	3897	3512	3696	2675	3044	3349	3592	3526	1866	1532	3354	3026	6327	4579	3336	2808	3498	4321	2749	2308	3246	2821	2825	3436	2068	3704	1837	3256	2820	1728	3604	2621	2491	2402
LTR	ERV1	LTR2752	121	95	94	129	133	90	105	146	116	92	59	32	107	104	202	163	125	92	113	142	90	75	86	57	68	75	73	123	50	108	82	49	86	72	77	83
LTR	ERV1	LTR39-int	99	103	113	98	132	91	119	92	104	102	59	55	135	95	211	129	120	70	122	152	81	81	105	106	99	108	53	129	41	120	93	43	131	83	96	69
Satellite	Satellite	HSAT5	97	154	149	77	124	77	106	149	141	194	56	58	89	140	285	119	164	70	102	241	125	107	112	158	105	48	54	68	43	118	66	19	111	56	81	77
Satellite	centr	HSAT4	130	63	216	187	193	113	159	112	225	143	113	71	139	112	276	157	117	231	232	241	190	94	196	159	158	159	189	295	103	122	104	75	181	170	145	159
LTR	ERVK	LTR22B1	164	143	147	173	178	120	119	144	179	139	81	57	175	137	343	281	157	122	199	197	126	103	148	118	108	154	84	195	76	194	124	66	159	131	133	104
LTR	ERV1	LTR46-int	229	226	305	312	317	198	296	296	324	253	115	89	301	247	615	508	319	230	480	518	298	232	315	328	261	324	248	328	325	367	215	151	329	244	352	235
LINE	L1	L1P4b	76	52	91	76	76	59	55	76	84	95	46	38	83	88	184	100	83	72	84	92	67	57	74	67	86	89	56	114	69	81	87	48	114	86	65	77
LINE	L1	L1PBa	10420	7271	11040	10149	9355	7852	8225	8075	10306	9229	4703	5048	8209	8998	14901	10243	7723	8358	8095	11359	6931	5844	8808	7249	7502	10744	7791	9419	6639	9553	8604	4494	10680	7947	7359	5836
LINE	L1	L1ME3G	14631	11249	17565	12385	13868	10646	11750	12845	14823	14289	8413	7029	12415	11985	25951	14532	12096	11640	11201	14046	10754	8958	13023	11603	10299	12964	7397	14276	6699	12525	12054	7103	13968	11061	9835	9145
LTR	ERVL	LTR16C	3502	2923	3777	3761	3446	2630	3023	3503	3530	3331	1740	1408	3250	3123	6093	4545	3476	2823	3346	4613	2764	2102	3214	2669	2901	3325	2303	3537	2008	3419	2637	1538	3537	2649	2471	2372
LINE	L1	L1PBb	2431	1599	3039	2389	2134	2136	1862	1867	2782	2544	1232	1396	1673	2135	3587	2107	1599	2192	1737	2538	1776	1560	2249	1911	2052	3223	2450	2510	1988	2593	2411	1169	2999	2229	2110	1548
LTR	ERVL	LTR16A	2309	1839	2348	2418	2481	1576	1910	2136	2303	2100	1133	825	2288	2107	4061	3169	2208	1703	2155	2940	1736	1423	2001	1752	1729	2003	1327	2351	1117	2078	1690	1023	2209	1678	1645	1533
LTR	ERVL	LTR16B2	1303	1018	1609	1401	1359	1186	1007	1260	1554	1460	741	674	1145	1203	2465	1661	1252	1231	1189	1635	1183	961	1330	1099	1174	1551	1157	1575	1008	1382	1207	713	1601	1220	1101	966
DNA	TcMar-Mariner	MARNA	3014	2483	3256	2857	3018	2194	2529	2518	3127	2900	1604	1341	2778	2563	4954	3325	2534	2272	2429	2944	2381	1851	2724	2587	2342	2744	1668	3050	1480	2904	2537	1469	2938	2324	2051	1820
LTR	ERVL	LTR16B1	820	657	619	866	805	434	674	775	650	642	277	226	753	675	1241	1149	770	554	804	1047	516	457	560	482	510	563	384	688	380	680	531	364	610	525	489	513
LTR	ERV1	LTR9A1	1097	937	1047	1251	1105	661	899	885	900	862	382	380	1212	1235	1804	1729	1272	756	1244	1719	725	636	855	801	852	1296	729	1192	632	1192	833	580	1154	895	857	611
DNA	hAT-Charlie	MER58D	625	481	716	560	599	444	506	522	633	601	312	270	584	474	1058	677	551	465	537	608	459	466	530	495	445	603	323	684	321	594	580	323	639	492	458	398
DNA	hAT-Charlie	MER58C	3163	2419	3596	3042	3017	2449	2527	2477	3186	2899	1554	1491	2641	2682	4988	3174	2422	2501	2427	3241	2273	1896	2852	2373	2357	3235	2195	2972	1867	2837	2549	1426	3187	2450	2205	1868
DNA	hAT-Charlie	MER58B	5139	4270	5775	4966	5327	3534	4252	4419	5273	4830	2718	2221	4826	4385	9189	6098	4714	3868	4421	5430	3995	3205	4709	3980	3577	4556	2664	5111	2359	4535	4250	2543	4987	3706	3556	3213
DNA	hAT-Charlie	MER58A	9640	7701	10867	9284	9864	6932	7922	8234	9819	9562	5142	4238	8950	8219	16705	11161	8580	7267	8076	9771	7346	6014	8600	7628	7046	8780	5263	9733	4787	9088	8058	4533	9607	7399	6887	6313
LTR	Gypsy	MamGypLTR2c	1031	784	1413	1059	1007	1003	843	892	1346	1240	585	637	805	956	1850	1034	780	989	768	1165	844	734	1062	912	997	1495	1079	1192	956	1229	1130	572	1432	1067	1012	751
Satellite	Satellite	HSATI	12	9	16	21	16	7	10	11	11	9	9	5	9	7	17	10	10	4	9	16	6	4	9	8	3	13	10	15	9	9	10	2	8	7	10	6
DNA	hAT-Charlie	Charlie3	718	689	749	887	824	536	649	627	730	705	402	330	681	685	1265	951	754	614	631	744	561	466	650	592	551	583	358	719	305	665	574	309	625	546	459	501
LINE	RTE-X	L5	578	444	579	462	620	377	478	462	512	490	281	220	521	501	889	593	469	336	423	499	395	319	471	411	350	407	224	524	199	472	398	276	506	372	339	329
LINE	L2	L2	93522	74062	97303	99870	91703	65984	76314	83766	90739	84701	43792	38085	80686	80855	146805	110775	82544	70906	82848	107828	66965	55019	77554	65301	67837	82975	54614	83357	51667	82005	67984	38802	87865	64886	62918	54895
DNA	hAT-Charlie	Charlie7	10036	6945	10577	9662	9012	7508	7851	7678	9938	8967	4483	4934	7555	8695	13506	9190	6833	7817	7428	10435	6541	5580	8058	7008	6783	10388	7347	8609	6052	8929	8084	4182	9926	7410	6923	5173
DNA	hAT-Charlie	Charlie4	70	71	98	59	69	52	73	73	57	57	39	47	64	58	144	73	62	39	58	85	46	40	76	51	49	54	31	55	38	69	61	37	69	49	39	34
DNA	hAT-Charlie	Charlie5	1456	1126	1536	1306	1356	1025	1244	1141	1395	1343	856	596	1350	1234	2593	1622	1287	1120	1260	1484	1066	911	1292	1271	1021	1339	696	1517	632	1375	1420	899	1326	1089	969	948
LTR	ERV1	MER39B	704	598	783	775	704	489	582	610	703	648	370	288	652	725	1285	1043	686	562	714	936	651	512	700	596	562	679	506	805	445	728	684	370	807	622	523	579
DNA	hAT-Charlie	Charlie8	1863	1511	2132	1901	2030	1386	1608	1645	1971	1828	1052	771	1746	1663	3471	2389	1800	1540	1718	2180	1540	1171	1751	1507	1418	1716	1143	1916	1016	1759	1630	991	1935	1450	1367	1309
LINE	L1	L1MC5	23624	17232	25146	21534	22087	16738	18968	18396	23051	21309	11604	10687	19857	19107	36505	23700	18475	17424	18798	23477	16225	13637	20080	17375	15649	21402	13154	21657	11637	19911	18515	10622	21768	16762	15474	13375
LTR	ERV1	MER101-int	3551	2524	4337	3377	3374	2895	2887	2749	3796	3564	1796	1834	2950	3118	5773	3681	2709	2985	2871	3905	2538	2324	3178	3056	2942	4362	2984	3762	2540	3686	3483	1862	4316	3194	3167	2285
DNA	TcMar-Mariner	HSMAR1	1672	1321	2202	1707	1768	1522	1563	1554	2010	1855	1019	968	1557	1726	3174	1990	1565	1638	1411	1953	1451	1314	1751	1640	1511	1862	1352	1771	1047	1705	1480	866	1847	1469	1286	1142
LTR	ERVL	LTR42	362	253	296	307	302	247	357	312	291	304	154	124	322	335	548	386	307	219	316	370	261	193	239	221	227	294	176	278	167	225	210	124	277	223	187	206
LTR	ERVL	LTR41	1256	1130	1361	1350	1340	870	1103	1217	1244	1076	634	468	1285	1170	2029	1693	1287	884	1151	1493	905	742	1113	878	910	1074	630	1244	535	1035	915	552	1140	921	829	782
DNA	TcMar-Mariner	HSMAR2	3018	2453	3664	3160	3214	2413	2460	2619	3362	3151	1740	1452	2790	2997	5597	4031	2882	2632	2658	3407	2539	2079	3063	2782	2535	3054	1986	3256	1884	3255	2798	1666	3393	2618	2435	2107
LTR	ERV1	LTR46	206	125	217	198	183	125	140	192	177	182	89	81	202	206	419	296	206	192	194	247	158	136	186	173	155	175	130	179	105	165	129	106	179	137	126	140
LTR	ERV1	LTR45	103	91	130	131	102	61	79	80	106	96	43	40	104	101	180	185	106	78	94	118	79	94	79	71	84	91	65	103	60	116	112	49	96	86	98	75
LTR	ERV1	LTR44	261	165	257	210	206	203	181	189	276	256	128	130	188	181	356	182	159	185	148	229	164	143	209	181	213	314	209	267	181	280	243	128	270	229	211	148
LTR	ERV1	LTR49	715	643	764	772	734	469	563	651	709	708	370	324	675	674	1390	914	684	528	560	798	557	447	641	578	572	641	356	768	330	620	512	321	690	536	501	488
LTR	ERV1	LTR48	1417	1123	1713	1440	1343	1249	1120	1216	1657	1536	734	754	1146	1226	2276	1408	1144	1227	1035	1472	1145	917	1310	1149	1092	1494	1070	1318	913	1335	1188	653	1507	1125	1072	825
SINE	Alu	AluYb9	531	447	778	573	528	537	495	589	730	664	396	437	557	464	1077	594	437	576	464	660	454	396	623	623	464	665	470	653	393	638	605	369	696	533	478	386
SINE	Alu	AluYb8	1177	884	1441	1035	1103	976	929	1065	1295	1236	686	667	1083	679	2337	1265	961	1042	883	1293	965	761	1205	999	922	1299	764	1440	687	1364	1262	790	1361	1119	960	766
LTR	ERV1	LTR38C	147	105	177	144	140	129	112	113	156	130	67	70	120	134	247	163	129	130	118	148	112	106	127	109	142	205	139	178	112	161	166	72	202	152	126	101
LTR	ERV1	LTR38B	154	121	189	160	143	107	105	145	135	133	77	47	156	140	239	237	131	120	184	196	114	117	144	93	122	105	77	140	79	140	102	67	134	98	109	134
DNA	TcMar-Tigger	Tigger4a	6387	4570	6402	6230	5918	4352	5058	4949	5970	5462	2723	2840	5034	5276	8419	6192	4522	4534	4674	6546	3962	3340	4966	4159	4361	6289	4490	5406	3666	5635	5102	2638	6146	4564	4320	3231
LTR	ERV1	LTR26B	104	85	88	92	104	66	74	84	90	92	43	34	72	68	192	106	83	89	111	115	91	64	87	76	66	81	40	88	58	92	70	43	73	58	71	62
LTR	ERV1	LTR26C	488	397	496	530	506	312	345	415	441	433	214	185	343	372	602	437	362	322	293	435	291	263	320	264	305	382	255	369	202	368	318	171	388	313	243	233
LTR	ERV1	LTR26D	125	80	141	125	123	91	122	103	133	110	74	45	72	99	182	143	113	83	77	118	78	58	110	77	81	88	39	116	50	104	99	61	99	83	73	81
LTR	ERV1	LTR26E	69	105	79	88	95	62	78	96	83	62	42	31	102	113	164	137	104	83	87	151	71	68	81	52	57	88	51	99	54	115	62	45	116	64	78	73
LTR	ERVK	MER9a2	648	415	416	610	578	316	505	533	407	367	210	181	571	512	675	670	508	342	544	706	279	266	322	333	301	356	257	406	222	422	361	182	406	309	320	249
LTR	ERV1	HERV15-int	174	120	142	142	192	105	114	118	168	149	82	67	191	106	388	251	221	125	156	190	147	101	169	121	93	152	99	191	122	169	172	104	188	105	140	159
LINE	L1	L1MB8	29926	21792	32492	27631	27931	21752	24155	23510	29831	27037	15036	13711	24833	24263	47144	29886	23626	22802	24116	30990	21256	17480	26172	22783	20716	28165	17728	28316	15521	26629	24340	13871	29169	22458	20165	17219
DNA	hAT-Charlie	Charlie14a	387	295	392	271	350	203	298	304	352	292	193	121	315	328	647	391	311	260	294	369	270	243	362	297	278	331	187	361	163	312	276	166	320	280	289	237
LINE	L1	L1MB1	6607	4527	7388	6052	6070	4907	5146	5172	6776	5995	3380	3201	5585	5161	11050	7015	5244	5234	5358	7027	4975	3908	6141	5256	5462	7277	4758	7239	4128	7105	6436	3531	7462	5841	5264	4578
LINE	L1	L1MB3	34589	24691	37232	31958	31835	25334	27304	27471	34256	31489	16886	16253	28292	27543	52651	33791	26164	26424	26795	35781	23736	19847	29543	25447	24443	34610	22437	32986	19703	31625	29553	16087	34405	26483	24430	20309
LINE	L1	L1MB2	27431	19040	39081	25084	24866	23875	20950	22813	32288	30840	16231	15817	20732	23334	49278	25014	19781	25294	19825	27930	21219	18311	26734	23280	25505	36786	26345	31979	21774	32169	30584	15294	36406	27816	25084	19895
LINE	L1	L1MB5	17324	12391	18840	16325	16498	12722	13806	13725	17416	15920	8659	8190	14452	13998	27041	17404	13688	13557	13677	17969	12285	10270	14993	12772	12297	16909	10714	16574	9462	15744	14848	8313	17103	13201	12120	10043
LINE	L1	L1MB4	19942	13992	21477	18415	18507	14505	15532	15617	19484	17897	9846	9295	16317	16232	30868	19813	15378	15262	15830	20750	13593	11227	17099	14918	14046	19380	12648	19005	10940	18252	16872	9483	19833	15338	13955	11529
SINE	Alu	AluJr4	23615	17095	24229	21479	21080	16574	19068	18924	22271	20666	11079	10688	19326	16761	35287	23440	17186	17014	17876	24200	15689	12838	19528	16018	15082	21600	13914	20734	11857	20350	18337	10027	21884	16631	15583	11995
LINE	L1	L1P4a	3442	2509	3925	3531	3218	2840	2770	2702	3711	3212	1653	1800	2617	3120	4991	3321	2365	2916	2779	3838	2424	1992	3097	2500	2555	3776	2916	3123	2426	3404	2976	1534	3712	2706	2625	1911
DNA	hAT-Tip100	MamRep4096	754	520	883	591	698	425	593	653	620	677	389	307	595	547	1257	644	648	529	528	618	456	418	593	482	435	524	235	600	265	490	524	299	592	454	421	405
DNA	DNA	MER135	210	164	233	172	224	114	138	179	204	212	121	86	247	196	403	319	243	184	145	249	191	129	209	188	207	210	127	262	107	199	199	110	223	174	139	187
LTR	ERVL-MaLR	THE1-int	411	314	432	465	404	331	340	389	445	421	238	203	355	371	682	497	354	351	361	517	360	246	382	359	351	405	276	391	236	404	310	171	446	333	326	251
LTR	ERV1	HERVS71-int	787	741	1033	1137	1137	741	902	891	1149	834	428	367	1036	1243	2367	1612	1434	871	1514	1481	1041	602	1060	817	819	967	578	1056	637	1175	874	589	1236	805	990	973
SINE	MIR	MIR	123963	96270	130131	115962	122040	84100	100172	105866	117990	114328	62255	50322	109822	98443	198440	138283	105525	88349	100311	126308	87546	71154	103479	88543	81891	104611	60787	115480	55907	105545	90971	53355	110657	86336	78357	72466
LTR	ERVK	HERVK11-int	762	671	1117	1106	1028	633	769	800	1113	878	411	312	1222	1341	3430	1839	1726	1064	1621	1439	1354	727	1150	890	1126	1131	594	1269	582	1312	1076	831	1319	1004	939	999
Satellite	acro	ACRO1	26	23	63	49	53	44	15	56	68	74	15	19	31	45	158	84	42	58	53	55	61	57	41	53	210	63	43	43	76	55	46	9	65	39	38	139
LTR	LTR	LTR90A	297	235	317	214	259	188	263	252	278	218	128	105	233	165	391	286	206	181	157	246	190	139	213	182	160	174	106	217	103	211	145	118	203	155	122	137
LTR	LTR	LTR90B	250	218	284	243	244	186	212	227	248	212	123	88	256	217	406	312	282	176	250	274	191	181	200	204	173	220	153	230	145	251	201	131	248	171	175	148
LTR	ERV1	MER65C	2068	2330	1784	2103	2382	1232	1875	1379	1775	1751	872	658	1799	1873	2555	2069	1303	1053	1340	1393	1101	864	1343	1172	1088	1012	766	1440	997	1294	971	841	1495	1131	955	731
LTR	ERV1	MER65B	841	625	793	841	918	619	527	685	762	671	426	343	431	318	706	562	271	398	337	434	339	373	522	393	320	469	637	445	555	709	590	230	477	540	538	281
LTR	ERV1	MER65A	3316	2348	4001	3317	3103	2760	2621	2509	3610	3290	1716	1802	2464	2956	4852	3108	2442	2811	2431	3540	2388	2113	3054	2637	1967	2900	2096	2563	1819	2578	2327	1191	2889	2121	1926	1522
LTR	ERVK	HERVK3-int	1026	875	1057	1164	1151	709	865	872	978	1040	503	370	1159	1154	2107	1765	1066	841	1052	1314	785	824	905	928	854	1010	613	1225	612	1100	996	601	1158	813	798	732
LINE	L1	L1ME2z	13389	9734	14882	12572	12478	9963	10771	10438	13670	12453	6722	6409	11064	11589	20474	13108	10218	10547	10747	13745	9212	7817	11713	10063	9428	13195	8761	12343	7626	12136	11232	6103	13350	10031	9581	7642
LINE	L1	L1PA11	22849	15444	24837	22369	20657	17366	17849	17246	23043	20393	10378	11088	16984	19310	32748	21313	16180	18096	16702	24446	15068	12712	18932	15885	16735	25347	18154	21565	15365	22192	20098	10506	24225	18951	16978	12656
DNA	TcMar-Tigger	Tigger19a	3153	2439	3420	2850	3121	2105	2524	2662	3008	2870	1689	1304	2881	2403	5064	3420	2626	2156	2456	2979	2208	1790	2615	2268	2069	2574	1439	3097	1270	2679	2388	1424	2943	2267	1953	1803
LTR	ERVL	LTR91	58	65	79	56	74	45	57	45	64	69	41	35	59	68	164	109	60	72	70	83	74	55	66	71	59	61	36	62	34	61	56	25	53	50	55	52
DNA	hAT-Charlie	Charlie1a	8045	6161	8730	7216	7645	5739	6636	6424	7906	7517	4295	3575	7113	6473	13419	8984	6534	6175	6616	8193	5988	4943	7249	6265	6319	8119	4820	8672	4282	7799	7452	4339	8327	6664	5974	5115
DNA	hAT-Charlie	Charlie1b	7398	5082	8266	7094	6736	5818	5923	5677	7696	6957	3596	3823	5544	6111	10420	6705	5116	5962	5328	7384	4902	4362	6328	5283	5793	8535	6212	7196	5079	7370	6749	3480	8425	6217	5774	4345
LTR	ERV1	PRIMA41-int	537	407	480	579	554	371	446	488	490	492	201	190	566	520	809	659	445	395	539	662	390	365	386	366	410	520	319	544	321	556	525	306	506	433	440	400
Satellite	centr	SST1	221	250	229	288	277	142	231	229	200	191	85	92	235	385	428	413	284	154	360	418	177	138	183	149	236	218	196	240	174	236	158	105	233	170	206	242
LTR	ERVL	MER54A	966	831	1009	977	943	693	783	856	996	869	489	392	888	868	1734	1302	948	808	875	1224	713	606	828	763	810	976	659	1040	598	1041	776	472	1059	795	726	642
DNA	hAT-Charlie	MER103C	13951	10144	12775	14000	12835	8581	11019	10839	11613	10730	5696	5451	10958	11713	16959	13705	10340	8939	10710	14350	8004	6805	9885	8477	13693	20028	14506	16791	12168	17385	15468	7997	19053	14619	13513	10097
LTR	ERV1	MER51-int	796	634	739	680	785	476	622	639	691	684	391	321	596	627	1042	812	619	467	646	706	441	425	550	562	381	491	293	594	339	673	535	294	547	449	493	420
LTR	ERV1	MER67C	1522	1043	1728	1462	1424	1218	1238	1121	1702	1458	743	802	1224	1347	2280	1549	1119	1369	1278	1648	1095	965	1369	1171	1211	1651	1296	1502	1123	1554	1344	685	1658	1271	1223	913
SINE	Alu	AluJo	69302	50990	68306	61750	63108	46380	55652	56750	62002	58241	31783	29148	58543	47037	102298	69157	50271	47628	52837	70844	44691	36244	55177	45522	43941	61793	39106	61229	33755	59536	53484	29462	62381	48687	45003	35220
Other	Other	SVA_C	1406	1075	1225	1275	1359	862	1174	1205	1087	1080	601	451	1293	1054	2139	1513	1198	858	1241	1503	801	773	946	726	744	856	559	1022	563	955	782	474	965	738	635	664
LTR	ERV1	LTR1D1	308	251	269	300	300	197	257	314	272	227	118	99	259	239	468	450	282	215	286	441	229	171	262	171	192	215	123	303	137	257	225	123	262	184	181	219
LTR	Gypsy	MamGypLTR3a	1604	1084	2029	1607	1427	1451	1276	1315	1964	1699	888	924	1271	1460	2687	1649	1190	1519	1254	1812	1274	1100	1558	1330	1263	1877	1413	1621	1159	1616	1473	749	1800	1354	1274	995
LTR	ERVL	ERV3-16A3_I-int	3658	3028	3547	3645	3891	2455	2835	3280	3431	3323	1643	1216	3236	3602	6366	4884	3599	2646	3219	4319	2732	2176	3127	2641	2695	3269	1876	3654	1944	3249	2653	1619	3570	2561	2478	2277
LTR	ERV1	MER34A1	401	336	420	399	399	286	329	325	391	331	220	180	358	280	647	437	315	273	333	391	282	219	293	303	289	361	190	381	209	391	332	189	406	329	290	229
DNA	TcMar-Tigger	Tigger16a	1881	1502	2082	1984	1930	1273	1586	1649	1829	1675	912	762	1790	1605	3178	2323	1664	1403	1656	2120	1411	1103	1660	1526	1406	1731	1081	1910	978	1748	1410	944	1819	1378	1301	1107
LTR	ERVL-MaLR	THE1B-int	6539	5435	7550	7326	6957	5363	5683	6481	7315	6660	3520	3030	6353	7076	12600	9271	6551	6127	6745	8380	5714	4425	6462	5521	5821	6857	5039	6923	4707	6693	5762	3092	7064	5271	5304	4858
DNA	TcMar-Tigger	Tigger9a	1988	1321	1503	1961	1835	1075	1526	1433	1444	1244	776	661	1427	1704	2259	1876	1260	1117	1391	1972	1006	802	1170	1016	1088	1581	960	1338	796	1357	1226	726	1437	1114	1069	856
DNA	TcMar-Tigger	Tigger9b	1165	985	1361	1163	1166	884	982	982	1288	1189	644	519	1008	995	2005	1365	1004	896	970	1127	870	738	1065	871	902	1075	669	1149	599	1008	942	550	1114	870	783	746
LTR	ERV1	MER57A-int	1256	1007	1376	1264	1181	978	1118	1131	1306	1282	588	541	1131	1058	2041	1527	1063	958	1138	1413	983	834	1154	1043	909	1195	811	1365	692	1189	1107	645	1257	987	940	851
DNA	hAT-Charlie	Charlie18a	3379	2359	3805	3394	3204	2567	2718	2784	3417	3274	1685	1690	2785	2872	5254	3448	2542	2722	2587	3582	2397	1928	2881	2491	2163	3090	1982	2804	1722	2753	2590	1419	2930	2241	2135	1720
LTR	ERVL	LTR16D	3794	2524	4322	3794	3322	3143	2979	2842	4029	3672	1771	2035	2681	3332	5185	3382	2482	3199	2613	4021	2538	2169	3233	2666	2793	4335	3369	3386	2690	3609	3263	1546	4100	3019	2823	2071
SINE	Alu	AluSq10	2343	1783	2536	1902	2117	1508	1859	1882	2131	2114	1180	1031	2130	1231	4210	2460	1735	1713	1742	2410	1631	1265	2063	1673	1420	1986	1078	2469	995	2302	2078	1231	2157	1851	1687	1226
SINE	Alu	AluJr	83908	62744	83714	77125	77246	56926	67554	68612	76089	72002	38548	36032	69277	58627	123462	83055	60409	59173	63600	86134	54168	44138	67629	55713	50991	70233	45460	70284	39018	68659	60797	33364	71685	54997	51243	40784
DNA	hAT-Charlie	Charlie10	1416	951	1414	1261	1196	904	1113	1039	1364	1217	655	656	1050	1083	1961	1312	1031	1035	955	1309	940	810	1146	935	922	1195	835	1283	724	1197	1019	597	1248	986	832	744
DNA	hAT-Charlie	Charlie11	102	54	110	94	107	88	90	94	103	88	45	44	105	106	196	145	115	78	78	105	81	66	114	97	69	109	62	100	52	77	85	69	122	76	90	72
DNA	hAT-Charlie	Charlie12	45	57	62	94	69	60	47	72	68	92	42	34	94	153	174	154	63	62	130	90	56	49	95	92	69	80	38	101	41	87	73	38	84	66	73	39
LINE	L1	L1MEg1	1285	968	1539	1332	1220	1002	979	1116	1429	1364	672	624	1082	1091	2204	1376	1073	1107	1010	1393	991	777	1300	1090	1154	1532	1104	1525	958	1447	1310	740	1495	1220	1119	913
LINE	L1	L1MEg2	1607	1278	2162	1716	1614	1492	1360	1312	2066	1787	935	977	1282	1573	2706	1736	1229	1563	1312	1751	1262	1106	1610	1359	1404	2056	1459	1756	1229	1792	1646	831	1910	1487	1408	1092
DNA	hAT-Charlie	Charlie17	559	443	620	515	535	405	479	471	556	562	313	241	574	548	1111	787	613	414	519	756	460	370	555	524	465	543	311	712	284	550	492	315	577	452	398	364
LTR	ERV1	MER110A	2727	1867	3408	2772	2471	2465	2170	2054	3193	2865	1354	1621	1949	2437	4000	2432	1803	2527	1952	2936	1973	1754	2528	2132	2256	3591	2763	2744	2226	2957	2682	1307	3333	2466	2370	1652
LTR	ERV1	HERVE-int	1494	1131	1477	1528	1940	810	1331	1381	1494	1144	598	450	1582	1622	2803	2458	1938	986	1638	2091	1199	917	1211	1190	1197	1342	940	1674	929	1656	1185	761	1677	1153	1079	1013
LTR	ERVL-MaLR	MLT1L	7677	6243	8594	7656	7766	5850	6398	6829	8074	7558	4041	3413	6744	7021	12946	9138	6936	6116	6462	8633	5927	4843	6805	6056	5838	7192	4884	7558	4259	6949	5930	3356	7417	6082	5488	5017
LTR	ERVL-MaLR	MLT1H1-int	189	271	295	194	258	145	181	242	254	291	122	110	225	323	532	332	308	187	301	367	256	178	246	257	231	197	126	250	116	279	218	140	274	177	205	228
LTR	ERV1	HUERS-P2-int	214	176	298	225	215	192	168	181	278	230	105	118	239	191	427	280	181	198	229	282	167	155	215	188	207	293	192	276	181	253	245	141	284	253	225	179
LTR	ERVL-MaLR	MLT1E3-int	65	58	77	46	79	57	57	65	77	86	30	25	90	50	142	86	76	70	59	101	51	45	69	56	54	61	30	79	21	51	73	43	74	75	55	40
DNA	TcMar-Tc2	Kanga1	557	394	601	527	560	369	505	408	549	508	303	242	489	408	888	556	455	398	414	516	364	322	502	431	396	472	304	500	249	485	455	312	532	408	333	348
LTR	Gypsy	MamGyp-int	148	124	150	182	159	117	132	139	137	142	78	49	127	117	219	160	124	91	127	142	102	79	105	96	115	94	100	124	84	124	98	48	161	92	83	64
LTR	ERVK	LTR22E	330	214	339	305	345	255	281	306	283	300	148	113	319	302	533	375	287	236	256	388	227	197	264	180	244	263	130	311	128	270	223	117	350	208	190	221
LTR	ERVL	MER76-int	146	105	177	177	159	125	126	135	174	153	73	67	177	195	395	252	143	146	172	168	176	143	208	128	184	149	90	159	75	177	143	92	189	118	126	103
LTR	ERVL	ERVL-B4-int	4344	3304	4870	4462	4600	3372	3522	3918	4740	4413	2283	2014	3763	3935	7196	5244	3769	3532	3608	4864	3287	2803	4019	3379	3371	4708	3120	4569	2803	4402	3748	2111	4700	3590	3564	2868
LTR	ERVK	LTR22B	178	139	173	151	193	115	140	132	142	135	94	51	177	122	287	225	174	136	146	168	134	102	162	140	97	150	65	174	67	133	119	71	159	114	109	103
LTR	ERVK	LTR22C	18	4	13	17	9	12	18	13	21	19	6	5	16	23	46	30	19	17	24	26	12	11	18	15	19	16	19	14	12	12	17	11	23	7	12	17
DNA	hAT-Blackjack	MER81	1233	1042	1258	1193	1177	839	996	1238	1197	1130	578	463	1121	964	2006	1535	1090	923	1037	1371	914	743	1018	814	835	1034	635	1103	641	1093	888	499	1206	891	827	737
LTR	ERVL-MaLR	MLT1H2	3130	2532	3543	3181	3234	2433	2775	2959	3427	3197	1687	1474	2839	2705	5474	4025	2932	2531	2815	3582	2490	1974	2958	2446	2519	3161	2054	3184	1766	2919	2523	1389	3284	2522	2257	1976
DNA	hAT?	UCON23	21	27	54	31	29	17	27	15	25	37	14	16	24	27	42	30	23	20	16	33	27	14	12	15	22	26	16	32	13	25	12	12	33	22	15	20
LTR	ERVL-MaLR	MST-int	630	534	669	502	670	468	428	673	625	631	337	248	519	471	910	692	466	450	435	667	480	373	534	492	523	608	366	576	348	529	394	215	683	424	354	351
LTR	ERV1	HERVH-int	12196	9957	13677	14977	12024	9484	10241	14370	12431	11902	5933	4515	12086	10239	25756	18853	13945	11063	12656	18181	10148	8225	11422	8337	10657	11436	7506	12603	8328	12196	9565	6229	13403	8248	10049	10255
SINE	Alu	AluSg4	6958	5089	7591	6297	6254	5115	5584	5690	6809	6389	3490	3303	6237	4618	11565	6955	4946	5427	5295	7361	4927	3969	6153	5138	4718	6781	4248	6868	3740	7008	6110	3506	7006	5535	4984	3748
LTR	ERV1	LTR23-int	241	171	270	159	217	182	167	177	253	223	136	107	163	136	347	201	153	176	205	180	192	153	207	174	167	219	136	197	129	264	214	106	261	169	173	137
LTR	Gypsy?	LTR88c	264	253	277	329	274	194	216	258	276	242	132	104	260	260	542	410	281	207	346	415	225	153	235	230	234	240	181	305	152	253	206	150	272	189	204	208
DNA	hAT-Tip100	MamTip1	603	450	775	548	501	520	489	458	697	625	340	319	537	525	1100	646	496	521	474	599	490	416	602	509	545	719	499	683	424	678	610	335	742	523	523	405
DNA	hAT-Tip100	MamTip3	795	645	843	819	759	562	630	657	767	732	397	283	653	613	1210	833	526	516	553	752	505	392	667	561	495	537	384	573	324	638	474	290	569	459	437	410
DNA	hAT-Tip100	MamTip2	2866	2269	3326	2941	3000	2252	2369	2735	3055	2636	1542	1248	2642	2528	4933	3660	2697	2328	2543	3485	2396	1818	2490	2333	2407	3098	2110	3163	1745	2956	2511	1352	3183	2385	2203	1987
LTR	ERVL-MaLR	THE1C	8116	7118	9210	8601	8346	6210	6760	7347	8614	8157	4404	3570	7425	6070	14788	10713	7425	6743	7272	9746	6577	5190	7662	6462	6092	7617	4669	8307	4461	8152	6762	3807	7992	6538	5876	5277
LTR	ERVL-MaLR	THE1B	15333	14075	17550	16196	16317	11501	12680	14359	16228	14874	8474	6432	15589	12430	30095	21944	15969	12850	14926	18838	13139	10173	14788	12493	12229	14713	7969	16851	7691	15780	13004	7741	15932	12800	11495	11133
LTR	ERVL-MaLR	THE1A	5388	4470	6504	5716	5519	4318	4467	4641	5841	5531	2845	2599	4821	4500	9289	6594	4713	4653	4683	5989	4279	3556	5158	4214	5336	7534	5271	7231	4513	7027	6101	3288	7400	5783	5337	4435
LTR	ERV1	MER84	575	446	708	578	603	490	455	496	644	599	343	296	348	416	847	485	330	451	350	444	390	317	461	392	412	525	394	522	365	513	504	252	588	445	395	321
LTR	ERV1	MER4CL34	990	792	1126	985	932	808	802	837	1048	983	499	512	779	826	1513	1023	784	778	802	1020	706	602	836	732	805	1111	779	1037	751	1044	927	471	1103	846	831	623
LTR	ERV1	LTR1	171	131	180	184	184	138	162	221	163	189	80	60	199	186	360	315	176	133	174	287	145	115	176	119	159	142	84	202	105	155	146	88	171	123	118	117
LTR	ERV1	HERV1_I-int	613	577	110	700	688	52	455	608	86	507	37	36	569	506	143	828	551	71	538	727	98	337	73	80	47	79	264	69	233	477	480	250	119	83	338	368
LTR	ERVL	LTR53B	72	58	71	88	71	42	86	62	59	76	20	20	82	64	136	120	67	44	105	95	51	46	58	66	51	64	37	75	52	71	70	30	65	66	42	61
LINE	L1	L1M4c	56630	40126	50459	38162	45575	32294	44282	34452	34650	35695	18715	17018	40211	30224	74801	38916	36682	37062	30846	41772	22132	31327	28049	38650	34936	40020	29424	42322	23239	59741	59292	30066	42434	39999	31554	39537
LINE	L1	L1M4b	9302	6643	10281	9054	8670	7143	7581	7392	9581	8684	4525	4486	7505	7746	14157	9112	7034	7501	7423	9783	6672	5519	7980	7021	6863	9793	6558	8849	5888	8830	7954	4374	9722	7396	6845	5766
LTR	ERV1	LTR109A2	7	7	6	9	13	3	4	9	7	8	1	2	10	5	17	13	3	5	4	5	9	3	3	7	8	7	3	12	5	8	14	4	11	16	5	6
LINE	CR1	Plat_L3	2521	2010	2870	2515	2608	1752	2030	2211	2664	2379	1312	1014	2482	2207	4478	3291	2380	1890	2375	2804	2001	1520	2362	2020	1943	2286	1427	2619	1244	2313	1934	1165	2432	1814	1806	1706
LINE	CR1	X6A_LINE	79	90	96	82	91	85	91	64	104	89	46	26	114	100	187	123	116	64	87	124	72	75	117	65	75	93	61	112	43	115	97	58	96	80	82	62
LTR	ERV1	LTR06	53	47	64	44	38	42	44	52	79	63	29	21	57	69	137	86	66	59	74	71	57	40	64	50	48	57	25	54	28	49	54	44	71	47	33	52
LTR	ERV1	MER101	155	154	183	186	149	142	135	141	166	176	97	63	143	126	272	218	140	146	134	204	113	82	140	131	111	147	71	162	95	139	117	87	149	113	99	101
LTR	ERVL	HERVL32-int	115	79	145	127	115	85	90	105	101	98	55	43	198	149	404	251	191	131	178	240	144	80	134	126	152	143	61	160	77	141	98	81	148	77	125	116
LINE	L1	L1PREC2	47716	31705	40839	47365	41601	29550	36277	35025	37882	34303	17084	19353	33961	40789	51976	41719	31783	30575	34493	50092	24831	21851	31566	26563	23492	36778	26242	29507	22372	31364	28906	14848	34516	26802	24155	17291
LTR	Gypsy	MamGypLTR2b	226	205	226	264	243	167	182	250	214	219	128	74	272	265	392	372	236	191	238	317	189	159	244	163	184	195	129	248	120	204	204	111	175	179	175	159
DNA	hAT-Charlie	MER105	700	478	700	597	621	468	541	502	645	615	353	266	636	522	1067	759	563	479	551	586	510	422	589	489	466	538	279	674	293	568	516	298	578	532	460	438
DNA	TcMar-Tc2	MER104	1385	1042	1493	1130	1306	890	1174	1068	1344	1218	704	566	1271	978	2168	1384	1094	1004	971	1238	961	764	1233	1034	909	1128	576	1401	522	1208	1158	698	1219	1046	873	788
LTR	ERV1	MER67B	485	437	458	500	517	319	411	407	459	439	267	166	505	417	801	676	485	361	503	574	363	313	420	348	383	446	244	459	256	478	403	211	455	386	313	352
snRNA	snRNA	U13_	190	119	203	173	168	102	164	138	176	155	82	73	176	137	289	196	133	110	149	170	137	87	148	103	123	172	69	165	83	140	147	70	125	115	102	85
LTR	ERVK	HERVK-int	1022	784	1097	1179	1255	668	855	981	1125	916	514	377	1197	1319	2682	2206	1653	896	1351	1614	1129	672	1053	1102	1051	1252	815	1382	758	1178	1212	747	1385	889	970	1007
SINE	Alu	AluSx4	45055	29606	41776	43658	39378	29577	35100	33221	38668	35031	17254	19691	32295	37832	50967	38968	28457	30530	31086	47480	24483	21404	31514	26293	25040	40129	29646	32044	23945	33969	31014	15386	38350	28557	26537	18402
LTR	ERV1	LTR38A1	80	69	93	104	102	59	67	74	68	79	30	40	95	120	163	91	88	73	105	139	71	73	70	79	53	78	53	104	52	109	77	33	105	67	70	70
SINE	Alu	AluYf5	313	240	344	264	301	194	241	275	292	290	161	132	303	145	598	353	248	233	222	341	233	177	288	225	197	261	126	344	113	320	272	181	277	246	211	158
SINE	Alu	AluYf4	3674	2528	4192	3474	3280	2934	2918	2877	3812	3519	1787	1960	2848	2881	5518	3410	2470	3046	2612	3904	2509	2161	3198	2665	2530	3949	2838	3396	2363	3576	3173	1698	3820	2929	2716	1939
SINE	Alu	AluSx3	48608	33026	44792	45592	43016	31319	38143	37768	41002	37606	19242	20452	37175	38035	59548	44421	32855	32333	35198	50702	27275	23341	34458	28931	26153	39873	28106	35520	23291	36474	32629	17011	38903	29803	27776	19864
LINE	L1	L1HS	5904	4245	7436	5387	5937	4593	4319	4442	6060	5823	3309	2915	5614	4341	12678	6733	5532	5343	4474	6001	4637	3989	5767	5088	4779	6309	3267	7390	3397	6739	7032	4327	6648	5925	4511	4400
DNA	hAT-Charlie	Charlie1	3393	2516	4029	3132	3195	2692	2775	2682	3637	3504	1864	1832	2931	2755	5727	3434	2611	2725	2626	3431	2635	2206	3214	2804	2700	3668	2428	3544	2054	3356	3021	1786	3735	2898	2562	2117
LTR	ERVL	MER21C	12158	8987	13668	11645	13430	9561	10238	10277	12795	11609	6547	5704	10721	13728	19750	13290	10987	10334	9603	12436	9017	7641	10375	8453	9174	11390	8811	11035	6516	10256	9143	5185	11651	8108	8203	8309
LTR	ERVL	MER21B	6627	4757	6658	6095	6155	4683	5296	5444	6219	5854	3083	2796	5367	5287	9237	6857	5151	4722	5147	6638	4392	3756	5236	4346	4269	5745	3759	5561	3256	5162	4552	2473	5914	4507	4068	3570
LTR	ERVL	MER21A	5103	3805	5541	5023	4553	3906	4218	4155	5030	4696	2375	2452	3992	4419	7329	5047	3681	4033	3946	5544	3389	2910	4131	3555	3512	4938	3484	4445	3014	4315	3867	2011	4815	3682	3446	2767
DNA	hAT-Charlie	Charlie6	294	206	326	270	278	179	217	171	254	263	146	124	236	245	424	299	227	198	195	252	188	178	215	211	201	241	170	240	144	233	226	103	245	183	220	166
SINE	MIR	MIR3	52874	42496	54524	51635	54316	35064	44091	48449	49542	48017	26446	19712	47373	42208	84196	62713	46851	36122	43559	55665	36924	30553	42935	36482	35213	40606	24898	47444	22529	42898	35775	21932	44593	34550	31409	29792
LINE	CR1	L3	40743	34650	43383	43234	41850	28178	33280	37588	40270	37942	20937	16302	37192	34269	68112	49080	36704	29594	34534	43582	30332	24788	36016	30340	28475	33396	20775	38686	18966	35992	29825	17939	36955	28670	26709	24546
DNA	hAT-Charlie	Charlie21a	542	410	615	551	544	391	472	431	610	507	306	232	578	470	1028	583	471	407	463	567	421	370	528	490	399	498	287	591	231	474	522	298	571	446	403	333
LTR	ERV1	ERV24B_Prim-int	684	500	692	686	652	410	546	564	583	485	264	243	553	621	880	730	505	477	594	800	375	365	505	478	319	401	278	431	239	423	290	209	427	317	309	305
LTR	ERVL	MER68-int	361	314	361	356	415	229	338	345	377	384	177	159	380	371	651	555	379	271	324	369	285	244	346	318	309	313	214	372	233	356	290	199	367	260	289	252
LINE	L1	L1M2a1	199	137	245	202	200	144	160	211	228	199	109	96	290	212	553	310	246	193	230	302	192	152	208	212	207	224	136	259	118	209	193	140	290	220	187	186
LTR	ERVL	MER88	149	138	136	161	157	85	134	130	117	118	46	42	144	127	203	193	101	80	89	148	62	70	96	76	76	73	63	117	50	99	62	64	98	69	69	74
LTR	ERV1	LTR75_1	93	79	68	89	85	46	58	67	71	65	34	17	61	45	97	79	96	35	53	78	59	47	48	45	43	67	34	83	27	65	43	35	65	51	44	50
LTR	ERV1	MER57E1	1051	754	1483	1015	971	1066	798	789	1418	1262	590	692	804	927	1938	1033	747	1063	795	1064	951	772	1156	938	1054	1644	1215	1347	985	1381	1226	613	1538	1128	1085	798
LTR	ERV1	MER4A1_	385	294	380	350	384	259	316	306	348	370	192	149	352	321	600	435	336	280	289	374	251	237	291	275	253	305	181	330	188	358	285	184	332	244	257	230
LTR	ERV1	MER57E3	577	415	555	732	524	396	414	367	503	500	303	216	621	462	1011	805	515	472	548	635	382	401	520	446	402	547	384	616	387	742	620	333	551	490	573	370
LTR	ERVK	HERVK14-int	1643	1187	2081	1698	1609	1440	1325	1324	1895	1666	839	899	1230	1500	2533	1599	1160	1438	1219	1785	1220	1078	1551	1274	1259	1997	1552	1583	1264	1647	1542	747	1898	1396	1346	1056
LINE	RTE-X	L4_A_Mam	5883	4656	6760	5927	6065	4463	4961	4998	6376	5978	3331	2670	5516	5092	10573	6920	5246	4899	4816	6419	4740	3750	5620	4893	4554	5805	3488	6380	3063	5933	5058	2998	6247	4847	4302	3871
DNA	PiggyBac	MER85	440	371	421	344	487	257	346	360	360	384	224	172	406	297	699	457	321	291	329	425	317	263	388	325	265	345	173	452	156	421	327	195	405	283	302	275
LTR	ERVL	LTR16A2	1385	1028	1753	1453	1387	1171	1146	1251	1598	1468	720	725	1181	1277	2515	1623	1151	1200	1270	1748	1145	924	1312	1101	1230	1757	1236	1600	1053	1599	1373	686	1692	1337	1206	938
LTR	ERVL	LTR16A1	3070	2266	3435	3048	2879	2493	2503	2704	3166	2939	1498	1467	2389	2755	4924	3470	2436	2621	2395	3758	2242	1872	2781	2259	2403	3315	2476	3020	2065	2940	2511	1298	3290	2432	2299	1880
LTR	ERV1	LTR19-int	1522	1010	1674	1569	1452	1154	1194	1232	1480	1486	689	728	1168	1284	2237	1518	1172	1241	1228	1648	1018	907	1248	1065	935	1332	1008	1111	831	1188	1054	575	1284	988	946	781
LTR	ERV1	LTR71A	235	222	255	290	269	166	223	265	256	262	137	95	242	242	427	340	250	182	334	318	187	169	221	191	177	222	139	229	133	186	169	126	215	169	145	170
LTR	ERV1	LTR71B	165	130	175	152	176	106	164	140	158	160	74	51	237	220	452	277	208	149	236	276	148	130	161	157	151	176	89	210	120	164	161	104	251	135	148	145
DNA	hAT-Charlie	Charlie9	1084	779	1105	1063	1043	687	896	872	937	879	511	472	969	965	1509	1087	839	768	883	1057	699	593	868	764	683	949	618	994	518	848	800	446	915	732	683	582
LTR	ERV1	MER61C	174	152	151	191	186	109	150	169	164	171	102	71	168	166	398	265	189	133	171	234	164	122	153	138	177	197	93	199	98	159	152	82	207	115	157	127
LTR	ERV1	MER61B	10246	6954	9805	10482	9041	7310	8223	7710	8944	8129	4064	4618	7349	9157	11278	8912	6754	7189	7325	11017	5640	5190	7134	5988	5570	9172	7134	6895	5624	7464	6742	3206	8356	6237	5823	4077
LTR	ERV1	MER61A	366	337	439	509	462	273	352	444	393	329	184	146	447	365	732	654	387	316	446	574	303	228	369	294	311	311	251	388	197	376	301	178	360	259	226	298
DNA	TcMar-Tigger	Tigger5b	1207	943	1271	996	1145	751	1097	940	1109	1134	628	526	1100	819	1922	1259	974	796	989	1142	877	704	1010	942	815	969	429	1168	464	1112	957	583	1109	818	794	769
LTR	ERV1	MER61F	177	133	134	178	155	91	135	123	137	138	67	57	142	129	206	236	141	111	103	143	97	67	123	122	92	118	75	133	67	117	96	82	125	78	106	89
LTR	ERV1	MER61E	90	73	128	126	119	75	80	110	133	75	54	49	100	98	242	178	145	91	106	143	108	97	115	96	94	128	66	148	58	86	95	55	129	88	86	87
LTR	ERV1	MER61D	239	174	184	210	217	149	182	205	191	178	95	79	229	185	337	285	209	175	158	251	166	171	195	147	162	193	142	215	127	177	190	104	225	162	133	157
DNA	DNA	MER136	46	34	78	34	45	47	79	50	68	41	36	29	43	33	78	43	34	29	33	48	39	24	55	44	35	41	26	40	18	39	21	14	60	22	21	26
DNA	PiggyBac	MER75	450	334	371	430	407	264	408	361	369	325	184	176	373	378	570	472	350	291	328	491	268	230	336	290	242	314	186	352	168	337	272	168	319	260	245	216
LTR	ERVL	MER76	1935	1381	2279	1917	1732	1663	1541	1535	2140	1989	964	995	1522	1629	2997	1943	1416	1700	1498	2221	1405	1237	1798	1430	1351	1957	1437	1636	1209	1717	1538	787	2001	1406	1326	1045
LTR	ERVL	MER77	1941	1550	2299	2016	1938	1586	1581	1635	2176	2071	1080	957	1665	1651	3237	2354	1810	1652	1545	2067	1629	1274	1801	1594	1510	1837	1236	1978	1061	1922	1623	875	2034	1518	1461	1288
LTR	ERV1	MER72	538	490	609	617	620	412	458	536	631	492	285	222	559	482	1067	824	528	460	598	739	457	368	527	454	465	542	350	559	337	510	447	292	588	448	411	367
LTR	ERVL	MER73	332	281	295	347	297	214	269	296	300	261	143	128	260	311	568	407	300	252	314	384	240	172	273	224	219	213	161	262	138	228	188	130	253	190	218	204
LINE	L1	L1MC5a	28433	20302	29741	26592	26262	19882	22325	21915	27026	24756	13908	12475	23228	23207	41978	27776	21712	20629	22777	28244	19327	16008	23503	20315	17486	24024	15095	24096	13033	22590	21109	11855	24462	18885	17257	14182
RC	Helitron	Helitron1Na_Mam	210	134	212	174	159	114	138	165	180	160	99	88	158	141	308	221	167	135	147	178	168	128	171	148	127	159	80	168	93	179	134	81	167	157	158	106
LTR	ERV1	LTR12C	4947	4763	5698	5706	6621	4300	4981	5884	5678	5935	2654	2143	4509	5927	9597	6958	5106	4270	4827	5880	3994	3559	4540	3576	4194	4434	5601	5351	4241	6001	4329	2443	5896	3865	4285	3853
LTR	ERV1	LTR12B	151	119	187	179	210	128	149	173	204	187	100	69	152	199	277	266	200	131	155	205	146	170	147	127	152	152	189	209	232	270	237	109	173	143	247	167
LTR	ERV1	MER61-int	6662	4826	6850	6816	6234	5028	5240	5107	6495	5812	2806	3175	5053	6320	9144	6522	4817	5254	5104	7087	4386	3711	5596	4750	4356	6273	4744	5132	4073	5715	5239	2611	6267	4609	4540	3188
LTR	ERV1	LTR12F	406	283	461	394	466	292	296	383	445	350	231	153	337	332	769	493	403	346	317	466	336	275	402	344	356	357	209	411	199	386	362	216	438	271	259	271
LTR	ERV1	LTR12E	189	136	220	194	179	181	132	177	243	238	126	80	166	163	399	253	213	181	165	219	202	145	213	178	210	213	162	252	155	245	221	105	263	180	217	183
LTR	ERV1	LTR12D	590	370	781	545	696	550	417	582	787	637	380	294	433	449	1207	733	606	536	394	604	538	443	663	541	592	639	420	719	371	675	604	343	719	501	566	456
LTR	ERV1	HERV30-int	71	70	111	87	84	64	71	64	101	77	43	36	72	67	133	114	76	72	80	112	75	62	66	65	76	78	40	118	30	65	66	32	97	47	46	90
snRNA	snRNA	U13	100	73	99	80	70	67	92	71	78	67	47	30	92	81	153	129	77	89	96	108	57	49	63	60	63	66	45	64	71	103	92	56	100	73	73	51
LTR	ERVL	LTR47A2	185	192	238	242	226	186	140	202	254	218	120	100	161	195	388	290	208	200	209	230	195	152	212	210	209	280	157	251	137	243	204	103	227	199	180	165
LTR	ERVL	LTR40a	1197	981	1390	1346	1309	787	986	1179	1193	1193	681	522	1145	1184	2064	1653	1270	886	1098	1414	991	750	1062	927	879	1110	681	1252	639	1197	1002	551	1183	896	928	824
LTR	ERVL	LTR40b	726	677	992	868	877	615	618	656	909	855	472	355	661	810	1616	1153	804	836	654	786	729	579	825	665	710	791	500	884	462	932	664	475	843	675	659	565
LTR	ERVL	LTR33A_	835	642	774	903	755	540	662	809	814	711	427	271	754	744	1398	1172	786	599	788	1094	650	521	680	526	602	694	433	800	395	713	636	323	810	580	535	591
LTR	ERV1	LTR12_	471	283	551	417	489	418	284	433	506	474	251	194	411	402	926	637	536	398	354	518	426	351	459	407	445	498	305	612	321	531	539	266	540	436	411	393
LINE	RTE-X	L4_C_Mam	3732	2985	4550	3691	4003	2828	3059	3399	4053	3892	2104	1742	3604	3341	7128	4612	3487	3071	3246	4044	3066	2472	3628	3149	3193	3887	2391	4304	2118	4208	3535	2073	4213	3382	2937	2673
DNA	DNA	Eulor9C	27	37	41	33	32	26	32	24	37	27	17	11	25	27	61	37	20	35	37	26	36	21	30	29	28	18	17	30	11	25	26	16	20	30	20	20
DNA	DNA	Eulor9B	4	4	10	4	6	5	1	3	10	5	6	1	2	1	9	5	6	4	8	8	5	3	6	5	3	2	0	6	1	7	4	3	2	5	6	7
DNA	DNA	MER123	4	14	8	9	14	9	9	10	8	8	9	4	8	15	24	28	10	5	5	11	8	10	6	14	16	18	13	26	3	13	10	10	14	15	10	13
Satellite	Satellite	BSR_Beta	2684	1175	1501	3420	1429	1065	1411	1131	1402	1528	740	615	2148	1594	2942	3729	1440	1245	1700	2381	1186	2168	1499	1215	1296	1738	2897	1650	2781	5901	5553	1638	1701	2484	3703	1132
LTR	ERV1	LTR2	1053	798	1119	986	950	831	826	957	1033	1057	491	453	791	784	1636	1256	823	806	805	1080	744	583	855	710	724	955	664	974	557	919	770	434	974	751	726	627
DNA	TcMar-Tigger	MER2	8269	6293	9430	7480	7880	6079	6822	6666	8630	7849	4440	3838	7257	6614	13776	8833	6912	6447	6608	8133	6273	5078	7370	6580	5692	7715	4430	8373	3851	7624	6698	3867	7999	6339	5638	4849
DNA	hAT-Charlie	MER3	6943	5647	8025	6448	6993	4902	5820	6234	7294	6998	3917	3183	6373	5702	11768	7786	6014	5351	5602	7200	5237	4402	6380	5451	4978	6514	3846	7108	3449	6438	5662	3376	6916	5398	4826	4463
DNA	hAT-Tip100	Arthur1C	600	428	829	625	592	558	461	460	759	726	354	365	437	507	1098	620	436	568	425	583	508	432	635	527	596	853	627	755	524	757	639	326	822	641	600	483
LTR	ERVL	HERVL74-int	464	360	691	508	428	466	401	393	638	583	283	313	412	415	919	531	377	507	402	563	430	376	542	437	504	749	567	690	495	641	573	288	724	515	515	407
DNA	hAT-Tip100	Arthur1A	569	416	521	478	546	350	411	543	472	448	241	199	518	413	902	596	503	378	465	606	355	279	428	356	320	392	219	426	231	377	343	219	432	363	336	342
LTR	ERV1	HERV1_LTRa	21	13	26	26	19	18	14	20	19	15	17	10	24	20	27	34	30	17	30	36	24	15	18	19	22	19	12	29	8	21	23	11	32	20	15	16
LTR	ERV1	HERV1_LTRc	28	23	18	26	18	7	14	24	30	25	9	5	27	24	19	59	32	7	15	31	12	17	8	13	9	10	12	15	12	21	30	12	15	17	20	22
LTR	ERV1	HERV1_LTRb	74	63	48	50	49	35	71	58	47	51	29	21	73	49	91	81	45	35	108	84	40	31	48	43	49	41	23	44	27	40	36	19	42	42	40	25
LTR	ERV1	HERV1_LTRe	92	72	55	86	91	51	90	94	82	67	40	18	55	65	69	100	75	31	74	98	42	38	75	36	25	43	16	38	33	62	67	47	50	38	42	29
LTR	ERV1	MER4-int	41364	27156	31884	41530	35836	23282	31375	30644	29841	26597	13087	15378	28218	36228	37257	34587	26526	23699	28848	42889	18796	16912	23939	20049	17328	28589	21522	20891	17344	23153	21226	10234	26025	19714	18109	12283
DNA	TcMar-Tigger	Tigger4b	2351	1720	2661	2035	2328	1700	2066	1941	2381	2196	1315	1017	2223	1897	4036	2577	2092	1742	1942	2337	1673	1419	2096	1870	1608	1985	1070	2411	992	2066	2020	1122	2237	1670	1552	1336
DNA	hAT-Charlie	MER106B	2090	1436	3036	2014	1932	2213	1612	1611	2822	2626	1235	1396	1446	1860	3855	1942	1462	2252	1576	2178	1822	1590	2309	1959	2617	4095	3008	2909	2442	3239	2953	1475	3635	2700	2564	1844
DNA	hAT-Charlie	MER106A	382	247	401	357	372	261	269	310	361	317	181	165	386	314	646	470	338	313	332	413	266	218	332	273	276	304	176	380	166	332	283	206	338	241	236	234
LTR	Gypsy	MamGypLTR1a	320	291	369	413	404	211	299	305	362	297	174	118	372	362	790	549	356	287	437	491	370	217	309	263	287	310	198	368	208	393	267	179	380	277	245	297
LINE	L1	L1M3de	517	418	707	574	644	464	456	441	724	656	390	301	445	476	1167	626	489	543	425	562	502	341	632	516	490	648	428	631	368	577	556	278	619	504	463	382
LTR	Gypsy	MamGypLTR1b	558	507	635	659	615	410	430	652	592	518	275	214	546	516	1042	821	603	458	566	760	486	348	556	447	494	468	289	534	321	502	433	226	529	403	423	336
LTR	Gypsy	MamGypLTR1d	212	186	217	230	214	169	170	234	223	219	122	79	193	201	367	298	226	181	243	311	191	117	209	164	171	199	126	246	118	174	161	87	207	162	146	146
LINE	L1	L1PA15-16	4343	2995	4653	4301	3832	3335	3364	3447	4378	3907	2069	2097	3142	3535	5959	3889	2983	3549	3265	4490	2927	2435	3542	2986	3132	4454	3253	3930	2755	3892	3537	1811	4345	3322	3187	2340
DNA	TcMar-Tigger	MER44D	630	567	721	554	709	451	485	545	672	594	325	247	642	624	1208	781	627	494	603	694	488	426	585	463	464	575	301	650	289	551	488	284	670	414	442	419
DNA	hAT-Charlie	MER113	3083	2328	3086	2715	2889	1986	2455	2537	2820	2731	1623	1202	2545	2303	4770	3045	2382	2013	2391	2818	2059	1666	2485	2097	1956	2500	1436	2652	1338	2432	2210	1398	2672	2062	1848	1666
LTR	ERVK	LTR3B_	244	237	216	256	273	155	179	211	224	227	131	82	270	213	422	320	267	179	213	284	160	143	227	147	175	182	111	228	75	224	167	105	192	136	141	152
LTR	ERV1	MER84-int	91	71	112	74	87	62	70	101	77	88	40	36	106	98	231	131	102	91	88	149	67	64	84	91	76	107	42	143	61	105	89	73	126	72	69	77
LTR	ERV1	MER41A	3243	2596	3735	3626	3591	2555	2755	2788	3383	3451	1700	1485	3180	3079	5948	4062	3130	2708	2928	3615	2502	2289	3024	2622	2631	3252	2125	3203	2001	3192	2857	1605	3457	2600	2436	2154
LTR	ERV1	MER66-int	1499	1074	1680	1354	1250	1182	1242	1134	1545	1439	765	697	1057	1095	2152	1430	1071	1171	1011	1381	1002	902	1256	1136	1032	1468	1018	1330	901	1353	1211	624	1417	1044	1067	925
Satellite	telo	TAR1	29	24	22	17	26	19	32	34	24	29	7	9	26	25	33	28	32	19	32	43	14	15	22	15	10	19	18	26	15	21	19	13	21	19	15	13
DNA	TcMar-Tigger	Tigger16b	1083	868	1255	1023	1121	805	917	936	1100	1029	599	449	1040	868	1976	1273	1022	811	940	1154	844	680	1007	884	758	888	521	1071	415	944	872	518	1036	807	704	640
LTR	ERVL	MER74C	71	54	77	104	81	49	75	67	64	77	31	28	86	81	182	142	107	63	103	131	77	41	74	62	65	91	59	92	52	85	70	33	89	65	67	76
LTR	ERVL	MLT2A1	3839	3591	3611	4107	3844	2373	3532	3865	3552	3453	1795	1271	3891	3208	6448	5342	3782	2767	4427	5373	2771	2299	3219	2759	2585	3018	2028	3491	1847	3581	2781	1669	3346	2401	2590	2393
LTR	ERVL	MER74B	1156	968	982	1226	1126	664	973	967	902	900	503	397	1094	856	1700	1432	992	699	1099	1293	681	628	797	703	666	884	427	982	428	842	647	452	934	673	571	681
LTR	ERVL	MLT2A2	4789	3854	4470	4862	4558	2859	4175	4516	3993	3971	2087	1483	4704	4058	7785	6694	4709	3144	5018	6605	3331	2655	3716	3197	3132	3551	2482	4402	2175	4181	3027	1856	3907	2814	2719	2881
DNA	hAT-Tip100	Arthur1B	1830	1400	2366	1886	1771	1563	1532	1502	2238	2071	1027	968	1587	1712	3438	2156	1535	1720	1626	2087	1561	1277	1894	1689	1579	2130	1513	1942	1281	2083	1779	938	2122	1712	1635	1320
LTR	ERV1	PRIMA4-int	534	439	527	568	535	355	462	484	515	478	286	186	559	573	957	770	587	425	543	668	360	344	499	467	390	608	321	616	360	573	525	287	506	447	447	391
LTR	ERVL-MaLR	THE1D-int	1930	1665	2083	2240	2072	1421	1682	1950	1921	1872	1000	784	1843	1676	3277	2869	1947	1555	1901	2447	1618	1173	1770	1488	1369	1673	1091	1814	1076	1861	1476	884	1791	1415	1463	1285
LINE	Dong-R4	Mam_R4	364	299	491	338	316	353	289	315	513	419	243	203	330	315	709	428	306	343	336	420	323	263	390	375	410	580	425	522	336	503	429	234	541	466	367	340
LTR	ERVL-MaLR	MLT1G1	2862	2271	2992	2809	2848	2219	2436	2655	2900	2768	1531	1186	2742	2461	4936	3466	2598	2232	2505	3335	2160	1794	2555	2178	2208	2749	1785	2991	1578	2848	2179	1311	2898	2054	2021	1930
LTR	ERVL-MaLR	MLT1G3	3738	2764	3774	3619	3554	2549	2814	3093	3517	3131	1786	1508	3201	3106	5335	4103	3049	2678	2904	3995	2486	2074	2942	2517	2547	3424	2412	3462	1972	3295	2817	1584	3618	2706	2561	2160
DNA	hAT-Charlie	Charlie25	1176	904	1406	1110	1165	963	944	897	1309	1195	653	605	1032	999	2193	1223	904	1090	1010	1245	942	802	1128	1005	1022	1343	893	1302	760	1323	1149	623	1371	1038	910	752
DNA	hAT-Charlie	Charlie24	1035	736	1035	928	907	721	816	832	922	839	458	412	817	840	1561	1050	808	702	753	988	689	641	802	679	727	903	600	914	529	964	819	496	928	749	729	609
LTR	ERV1	LTR6B	379	322	362	508	433	269	392	425	383	353	202	137	395	443	878	667	575	317	653	611	365	244	377	366	294	360	266	437	300	428	281	215	396	254	370	324
LTR	ERVL-MaLR	MLT1H-int	599	448	578	610	559	363	475	472	592	518	296	234	529	484	903	667	446	357	487	515	415	365	436	421	396	478	309	502	284	625	602	250	469	430	411	358
LTR	ERV1	LOR1a	1091	778	1054	1039	1077	756	839	838	990	921	520	401	837	856	1455	1169	948	772	822	1149	633	590	836	690	766	1016	736	988	634	984	828	484	1072	786	708	648
DNA	hAT-Tip100	Arthur1	1714	1299	2018	1646	1518	1333	1274	1369	1958	1691	938	843	1369	1368	2901	1812	1322	1420	1312	1791	1393	1076	1598	1408	1292	1868	1154	1829	1080	1748	1623	874	1848	1443	1327	1166
LTR	ERVL-MaLR	MLT1J1-int	274	226	340	251	325	196	268	255	284	265	143	122	308	290	493	347	288	232	242	293	208	166	272	236	189	255	135	332	129	244	255	154	289	191	204	216
LTR	ERV1	LOR1b	1621	1217	2065	1555	1568	1396	1268	1322	1899	1702	877	900	1265	1364	2603	1533	1160	1443	1216	1646	1227	1061	1525	1260	1232	1800	1286	1549	1112	1627	1404	750	1778	1326	1216	949
LINE	L1	L1M2	71837	46952	73144	71781	61781	53944	54495	53005	67506	60510	30716	34826	50235	61943	87768	60293	46540	54175	50356	74781	43424	38263	55477	46301	40945	65827	48663	50165	39374	53508	49681	24163	60029	46187	42278	29926
LTR	ERV1	LTR10B2	94	156	152	191	208	115	90	104	159	108	70	51	221	244	548	307	160	162	249	246	225	98	199	214	200	107	112	166	152	173	149	85	223	88	153	79
LTR	ERVL	LTR108c_Mam	15	9	9	17	14	7	15	7	11	8	4	3	3	14	18	10	7	5	9	12	6	6	6	4	5	8	4	11	5	6	7	8	7	10	7	9
LTR	ERVL-MaLR	MLT1K-int	56	37	67	70	49	37	63	53	64	57	31	26	55	29	117	69	70	46	67	63	38	42	37	37	31	51	25	69	22	52	36	26	51	36	33	43
SINE	MIR	MIRb	156561	123429	164845	150630	156763	106538	128655	139210	149806	145430	78830	63200	140153	126695	251530	178140	135414	111236	129355	165182	111733	90789	131358	111800	104310	131168	77818	145051	71350	132479	112848	66374	139676	108653	97575	91049
DNA	hAT-Charlie	Charlie13a	551	413	641	606	661	434	535	497	612	583	309	235	578	542	1099	778	551	507	512	544	519	360	549	486	459	491	268	625	263	522	478	288	512	411	433	378
DNA	hAT-Charlie	Charlie13b	354	266	379	323	349	202	242	285	307	332	211	113	302	263	555	354	280	224	249	337	225	216	247	276	237	269	124	327	116	281	264	164	263	255	234	215
DNA	hAT-Blackjack	MER63B	1331	1042	1383	1247	1258	864	1018	1166	1315	1187	642	524	1180	1143	2384	1695	1280	965	1236	1558	948	826	1152	1064	917	1128	637	1244	607	1183	1024	601	1179	968	822	916
Satellite	centr	ALR_Alpha	824	635	1370	1038	917	1219	769	1040	1823	1002	840	512	700	844	1804	1376	946	1468	1109	1264	1659	775	1404	1310	1609	1299	1562	1149	2471	1194	1190	411	1208	1048	809	776
LTR	ERV1	MER66D	222	182	250	184	161	163	176	166	215	217	105	108	235	178	385	269	183	165	194	214	145	160	206	199	154	186	81	196	88	237	176	126	168	166	189	124
LTR	LTR	LTR107_Mam	86	62	105	79	73	60	75	75	77	95	60	31	87	79	205	132	92	81	90	118	78	65	97	101	80	81	52	115	55	97	85	60	90	82	82	57
LTR	ERV1	MER66C	337	278	429	418	414	243	297	334	390	394	178	146	358	346	709	521	340	312	366	472	273	225	331	294	307	368	239	373	220	360	316	196	422	284	295	283
DNA	hAT-Tip100	MER91B	609	566	760	643	658	412	586	583	598	646	301	234	574	518	1093	702	524	415	540	642	470	372	509	454	409	469	267	583	276	532	432	255	542	437	393	369
LTR	ERV1	MER66A	230	240	239	230	269	167	192	274	251	227	128	93	216	178	356	308	172	145	203	241	150	119	160	129	124	145	91	186	93	159	129	74	159	130	111	105
DNA	hAT-Charlie	Charlie2a	1613	1158	1688	1465	1583	1092	1310	1279	1469	1438	843	719	1438	1242	2625	1857	1383	1168	1336	1664	1117	1010	1408	1151	1096	1349	807	1633	668	1406	1229	713	1390	1173	1014	1029
DNA	hAT-Charlie	Charlie2b	2661	1978	2587	2280	2489	1848	2140	2078	2528	2320	1362	1150	2288	2105	4181	2846	2061	1819	1944	2603	1892	1538	2161	1985	1858	2509	1507	2555	1262	2387	2164	1279	2405	1943	1828	1603
LTR	ERV1	MER50C	71	60	66	73	71	45	80	68	73	73	30	32	79	54	132	114	84	58	62	110	48	58	49	51	59	63	54	63	38	68	72	29	72	46	57	53
LTR	ERV1	MER50B	482	386	613	468	461	402	386	474	573	554	273	270	443	435	945	605	468	473	429	598	455	355	502	440	492	632	432	651	392	616	548	278	662	493	466	424
SINE	MIR	MIRc	70283	54736	73220	67843	70473	47783	56910	61311	66927	63840	34550	28209	61967	57477	110723	79038	59531	50113	56067	73199	49940	40517	57943	49821	47568	60109	37373	65409	33584	60205	51406	29944	63588	49385	44536	40720
LTR	ERVK	LTR22C0	221	197	223	249	204	151	154	233	213	221	107	98	229	200	495	330	305	199	259	327	192	153	200	153	188	179	119	194	117	191	139	108	204	140	146	177
LINE	CR1	X1_LINE	46	32	55	49	43	34	27	43	56	38	26	14	30	35	52	41	44	43	32	47	39	28	31	26	36	46	21	35	20	49	24	14	56	26	27	25
LTR	ERVK	LTR22C2	47	52	88	85	85	74	63	61	70	66	41	23	87	86	233	100	100	84	67	107	83	57	102	70	57	74	46	78	31	77	72	56	112	61	62	51
DNA	TcMar-Tigger	MER46C	2713	2192	2793	2430	2504	1710	2351	2147	2536	2295	1347	1051	2373	1988	4323	2655	2031	1744	1966	2477	1839	1456	2066	1860	1642	1910	1117	2358	1007	2100	1970	1157	2212	1702	1532	1397
LTR	ERV1	MER31B	1899	1481	2359	2123	1977	1703	1604	1766	2282	2068	1029	995	1717	1887	3534	2355	1821	1790	1711	2390	1605	1322	1944	1636	1752	2406	1667	2204	1497	2148	1876	984	2351	1778	1653	1397
DNA	hAT	MamRep38	1237	977	1132	1155	1208	782	942	1076	1057	1046	567	427	1046	912	1912	1426	968	737	1046	1285	821	619	919	800	759	944	495	1061	477	937	746	435	984	718	735	704
LTR	ERV1	MER31A	1072	894	1082	1136	1105	695	879	898	955	984	487	394	1030	948	1697	1437	1083	794	938	1193	816	621	867	691	734	795	489	983	487	898	765	430	934	733	650	670
DNA	hAT-Charlie	MER107	10319	6688	9681	10149	8865	7083	7998	7459	9046	8123	3885	4664	6991	9020	11111	8639	6453	7107	7115	10693	5599	4987	7216	5934	5519	8992	6933	6607	5505	7273	6513	3124	8221	6149	5760	3891
LINE	RTE-X	L4_B_Mam	2355	1801	2632	2126	2426	1577	1957	1957	2329	2178	1297	910	2108	2045	3918	2630	2040	1756	1820	2349	1760	1322	2052	1772	1617	1933	1003	2256	932	2035	1777	1091	2002	1662	1470	1409
LTR	ERV1	MER34D	200	139	236	174	158	129	148	154	167	161	91	82	204	123	374	212	131	128	153	189	133	101	146	120	96	103	81	145	57	182	156	88	114	125	84	96
LTR	Gypsy?	LTR88b	543	578	569	741	574	440	439	591	575	524	317	213	499	524	1007	762	518	440	514	660	442	329	498	422	460	607	418	559	333	570	506	263	580	441	408	410
DNA	hAT-Charlie	MER20	16226	13525	16298	16137	16656	11301	13165	14638	15317	15051	7822	6274	13697	13638	24527	18484	13915	11294	13487	16580	10974	9194	12983	10755	9950	12087	7771	13152	7266	12371	10405	6023	13007	9919	9383	8561
LTR	ERV1	LTR30	66	82	112	65	86	49	65	77	108	73	45	31	71	75	164	116	99	71	78	98	76	67	87	65	70	75	66	69	54	93	59	30	94	49	48	50
LTR	ERVL	LTR16E2	3287	2485	3190	3325	3164	2320	2641	2847	2993	2834	1422	1412	2630	2964	4290	3362	2514	2372	2623	3648	2145	1794	2470	2120	2102	2987	2123	2712	1857	2645	2243	1240	2953	2202	2001	1694
LTR	ERVL	LTR16E1	1224	934	1351	1282	1188	916	1014	1162	1263	1162	650	475	1144	1103	2173	1649	1239	1059	1146	1516	941	799	1094	892	1017	1266	844	1339	755	1180	966	569	1349	1001	922	814
LTR	ERV1	LTR43B	127	99	164	136	122	112	103	117	181	131	62	57	120	107	217	131	107	101	111	143	95	76	125	96	105	143	97	135	81	133	142	66	146	108	94	70
LTR	ERV1	MER49	1053	1022	1499	1189	1309	918	994	1070	1391	1310	665	551	1101	1104	2315	1544	1153	1021	1086	1389	1018	892	1184	1100	972	1296	819	1361	825	1351	1130	647	1346	1023	1035	905
LTR	ERV1	MER48	175	112	136	143	158	104	130	125	156	138	64	56	134	123	270	212	93	106	137	170	97	73	120	80	110	94	62	94	41	118	107	58	106	113	64	82
LTR	ERV1	PRIMAX-int	31	12	32	25	30	20	21	23	30	23	20	9	29	21	49	41	27	21	26	32	30	20	33	25	19	27	18	42	19	34	32	18	25	27	21	24
LTR	ERV1	LTR36	663	513	795	618	650	492	462	537	719	659	331	304	552	489	1115	711	544	532	484	695	462	398	617	468	545	683	432	685	415	657	560	319	719	534	479	465
LTR	ERVL	LTR40c	2155	1602	2335	2169	2098	1641	1674	1814	2178	1980	969	933	1786	2029	3404	2322	1803	1749	1680	2313	1530	1311	1812	1620	3088	4321	3254	3549	2625	3765	3405	1706	4206	3190	3022	2224
LINE	CR1	X7B_LINE	549	375	531	383	497	363	399	414	463	473	249	212	490	357	902	552	453	358	399	487	382	279	413	388	357	424	247	524	220	473	417	272	451	368	300	319
LTR	ERV1	PRIMA4_LTR	238	238	281	302	354	159	186	220	231	264	132	90	270	239	526	346	245	210	265	312	210	190	269	201	186	243	115	325	139	311	252	160	275	212	196	170
LTR	ERVK	HERVK22-int	1216	974	1326	1252	1260	790	1025	1136	1165	1199	608	481	1210	1210	2177	1614	1233	931	1066	1387	930	709	1060	891	803	950	630	1106	558	1067	1012	567	1093	777	838	878
DNA	TcMar-Tigger	Tigger6a	1351	1008	1730	1318	1339	1171	1122	1130	1531	1487	794	724	1264	1179	2344	1533	1152	1242	1176	1553	1082	899	1378	1135	1173	1681	1180	1548	960	1522	1318	784	1641	1250	1225	922
DNA	TcMar-Tigger	Tigger6b	160	153	209	144	158	127	129	155	155	172	98	72	157	149	318	216	150	123	169	187	141	101	157	153	127	153	85	190	60	159	147	123	174	121	102	115
Other	Other	SVA_F	1048	926	1019	1022	1054	683	992	1049	914	882	471	358	1010	849	1817	1230	1029	735	1083	1242	643	586	755	628	674	714	468	840	475	777	595	382	763	587	550	610
LTR	ERV1	MER83B	508	374	596	418	528	333	402	403	397	452	219	199	545	435	1180	554	564	394	491	620	334	373	478	347	306	462	173	522	202	298	420	202	604	395	327	370
LINE	L1	L1MCb	2129	1810	2802	2295	2338	1841	1806	1791	2633	2353	1289	1143	2057	2019	4155	2700	1976	2022	1924	2469	1958	1593	2324	1960	1891	2630	1673	2567	1543	2495	2135	1178	2637	1944	1912	1597
LINE	L1	L1MCc	3781	2859	4381	3562	3942	2800	2902	3335	3935	3773	2016	1782	3471	3024	6320	4169	3381	3100	2985	4005	2956	2411	3394	3029	3048	3836	2447	3978	2052	3416	3353	1893	3963	3129	2724	2675
LINE	L1	L1PB2	5771	4081	6856	5600	5392	4561	4567	4673	6300	5611	2968	2843	4603	4826	9627	5709	4550	4999	4586	6395	4249	3485	5233	4462	4455	6153	4217	5635	3668	5544	5231	2904	6109	4844	4299	3598
LINE	L1	L1MCa	23681	16494	24754	23185	21813	17036	18656	18233	22679	20820	10701	10866	18441	20582	32853	22477	17400	17875	17981	25171	15399	13081	19272	16504	15301	22402	15757	19713	13142	20307	17840	9643	21899	16492	15502	12084
LINE	L1	L1PB4	33281	22100	32057	32936	29162	23510	24903	25150	29730	26934	13848	15093	24259	28764	40559	28937	22705	23996	24382	35324	19580	17054	25235	20721	17719	26976	18801	22065	16557	22930	21028	10622	25148	19707	17884	12896
LTR	ERV1	MER72B	204	156	199	186	201	131	127	170	178	161	98	71	170	142	315	192	173	148	157	199	151	100	157	120	133	134	99	160	95	153	123	72	146	114	140	118
DNA	hAT-Charlie	MER102b	3685	2930	3934	3578	3771	2599	3018	3380	3503	3586	1920	1450	3353	3079	6231	4239	3248	2780	3116	4040	2711	2125	3165	2734	2555	3156	1957	3363	1831	3176	2805	1637	3445	2559	2330	2266
DNA	hAT-Charlie	MER102c	3677	2972	4264	3787	3721	2919	3111	3217	4048	3762	1881	1758	3110	3240	6020	4166	3081	3033	3109	4020	2635	2309	3328	2768	2745	3730	2634	3528	2244	3483	3015	1752	3791	2754	2648	2237
DNA	hAT-Charlie	MER102a	2617	2106	2748	2580	2690	1831	2155	2369	2481	2451	1303	1062	2359	2035	4213	2956	2162	1800	2064	2574	1857	1465	2141	1866	1748	2206	1346	2369	1242	2221	1934	1060	2372	1818	1629	1466
LTR	ERV1	LTR58	50	27	35	31	22	29	23	24	33	29	14	9	21	21	35	49	19	16	20	25	12	20	27	25	21	17	17	25	16	28	14	7	23	13	18	28
SINE	Alu	AluYa5	2548	1952	2976	2351	2375	1949	2112	2369	2656	2490	1425	1330	2507	1617	4760	2833	1977	2078	2068	2807	1912	1503	2395	2122	1682	2281	1431	2492	1241	2433	2179	1350	2432	1949	1741	1414
LTR	ERVL	LTR53-int	19296	12519	15736	19228	16821	11488	14811	13947	14706	13183	6371	7650	12938	16900	17974	16081	12005	11676	13205	20106	9012	8068	11817	9759	8604	14195	10907	10334	8766	11427	10284	4884	13010	9715	9033	6026
SINE	Alu	AluYa8	225	174	259	180	208	148	182	190	218	211	118	96	226	122	423	249	174	172	188	244	170	130	224	170	153	195	98	256	103	215	200	125	206	184	143	135
LTR	ERVL?	LTR55	247	193	249	275	212	195	180	274	234	218	128	94	247	190	448	381	233	187	216	310	173	145	252	210	153	191	129	247	128	252	191	90	215	179	187	124
LTR	ERV1	LTR56	610	586	662	634	691	432	515	566	644	589	317	239	617	667	1188	782	680	488	597	753	491	430	563	491	510	573	297	659	308	619	502	330	629	468	453	467
LTR	ERVL	LTR57	649	552	453	424	563	304	396	490	475	472	271	165	318	319	562	393	306	263	290	406	246	219	268	255	258	344	235	348	201	278	229	133	384	262	222	205
LTR	ERV1	LTR45C	2607	1838	3162	2603	2435	2250	2055	1996	2973	2684	1289	1478	1946	2317	3848	2465	1821	2290	1886	2809	1913	1631	2377	2008	2131	3295	2493	2605	2040	2801	2507	1221	3164	2322	2203	1578
LTR	ERV1	LTR45B	281	243	314	326	284	223	262	320	303	296	138	107	279	290	542	370	228	199	264	385	223	165	258	201	205	267	126	307	151	295	247	153	238	230	197	179
LTR	ERVL	LTR52	522	430	503	546	500	358	488	510	545	490	238	196	534	486	833	684	549	419	501	677	402	305	432	393	372	406	317	491	262	477	360	243	483	377	308	350
LTR	ERVL	LTR53	325	268	296	342	365	201	242	271	280	314	140	92	340	348	554	539	350	234	356	485	250	205	304	271	272	316	154	431	182	292	267	166	338	300	273	272
LTR	ERV1	MER39	2366	1907	2746	2600	2467	1895	1887	2081	2635	2370	1248	1098	2119	2092	4090	2968	2078	1928	2080	2777	1966	1478	2170	1890	1856	2396	1686	2422	1479	2377	2009	1138	2506	1859	1802	1581
LTR	ERV1	MER34B-int	1154	895	1372	861	1099	784	1208	821	1176	982	616	513	768	647	1424	769	609	651	601	805	620	593	779	754	738	741	582	747	510	822	774	432	905	639	599	463
LTR	ERVL	LTR75B	77	57	70	78	79	45	49	70	75	66	32	16	76	71	132	105	108	53	61	91	59	51	58	72	73	69	30	76	34	73	60	26	93	64	50	70
DNA	hAT-Charlie	MER30	5969	4428	6742	5740	5712	4566	4835	4776	6136	5644	2999	2823	4821	5179	9500	6182	4628	4810	4576	6187	4272	3609	5149	4422	4237	5808	3959	5581	3409	5385	4905	2705	5896	4454	4135	3497
LINE	CR1	CR1_Mam	4751	3339	4947	4802	4268	3534	3753	3773	4639	4192	2130	2177	3637	4124	6582	4762	3434	3568	3600	4978	3052	2665	3883	3225	3499	5084	3913	4412	3181	4468	4076	2118	4893	3773	3559	2680
DNA	hAT-Charlie	MER33	7183	5285	8033	6197	6812	5072	5763	5815	7143	6795	3867	3317	6126	5592	11839	7469	5838	5331	5658	6779	5043	4189	6234	5529	4916	6443	3848	6756	3413	6225	5973	3507	6850	5164	4758	4294
LTR	ERV1	MER34	840	729	1023	865	879	772	718	758	941	892	446	410	735	746	1468	953	768	798	655	962	698	552	779	683	747	985	640	909	562	974	820	432	988	778	673	593
LINE	L1	L1P4d	169	119	170	186	169	136	144	147	154	135	78	66	167	123	292	174	108	142	103	166	107	95	127	107	101	128	70	105	67	129	143	77	130	84	97	93
LTR	ERVL-MaLR	MLT1G3-int	768	562	1064	781	750	762	632	592	1008	935	464	499	607	710	1295	804	590	771	631	815	648	573	804	664	679	1011	759	871	659	903	802	407	986	744	697	544
LTR	ERV1	HERVI-int	2066	2508	2521	2694	3314	1740	1892	1898	2347	2333	1113	821	3051	3698	6191	3737	2492	2177	3113	2984	2576	1666	2616	2923	2374	1760	1100	2476	1786	2857	2018	1335	2902	1662	2229	1418
DNA	DNA	Eulor9A	52	39	67	69	61	38	53	70	72	49	32	28	56	48	124	73	50	43	37	66	47	34	75	56	45	60	33	55	22	59	66	29	57	35	32	49
LTR	ERV1	LTR27E	124	127	143	142	139	112	125	144	142	114	71	62	120	139	235	204	132	112	129	152	113	86	143	65	94	100	77	122	54	117	100	56	127	108	77	119
LINE	L1	L1P4e	192	155	231	188	216	134	125	168	184	184	88	74	169	143	338	237	160	155	153	195	150	105	155	128	144	179	116	201	108	209	151	88	221	171	160	150
LTR	ERV1	LTR27C	302	290	335	324	361	216	286	320	283	321	142	108	276	282	540	408	265	226	253	340	222	160	264	185	215	208	108	260	125	270	193	132	248	212	170	156
LTR	ERV1	LTR27B	145	105	138	181	130	76	121	142	92	106	57	36	138	108	202	154	140	98	122	164	111	80	96	82	86	88	49	147	59	98	88	41	139	104	60	62
LTR	ERV1	MER83A-int	75	46	78	73	83	40	57	58	71	68	44	39	58	64	129	93	68	45	73	93	51	45	53	55	57	49	50	73	36	74	50	32	87	45	47	34
DNA	TcMar-Tigger	MER44C	1753	1426	2092	1842	1817	1270	1382	1460	1821	1735	917	802	1457	1435	2814	2037	1608	1353	1488	1878	1438	1105	1551	1394	1243	1633	1016	1758	960	1655	1425	777	1713	1384	1205	1030
LINE	L1	L1MC2	18570	12953	18720	17911	16550	12848	14367	14262	17195	15539	8415	8301	14371	15297	25241	17856	13238	13448	14300	19235	11878	9785	14677	12778	12609	18527	13154	16367	10874	16643	14986	7813	18048	13979	12744	9833
LINE	L1	L1MC3	28237	20394	25177	27903	26710	16952	22060	22293	23431	21323	11108	10899	22741	24053	35729	28312	21528	18193	22164	29861	16729	13288	19906	17153	15698	21945	14412	21337	12709	20645	18052	10001	22025	17063	15490	12789
SINE	Alu	FRAM	8471	6186	9021	7831	7593	6154	6874	6913	8097	7568	4177	3875	6815	6195	12882	8419	5926	6318	6425	8840	5734	4741	7163	5982	5853	8366	5460	7870	4586	7772	6969	3779	8291	6279	5735	4580
LINE	L1	L1MC1	20912	15526	23113	19987	20000	15715	16700	16972	21509	19480	10698	9560	17927	17714	33937	22760	17097	16797	17779	22682	15618	12482	18640	16537	15261	20274	13142	20448	11573	19799	17542	10086	20784	16444	14812	12732
LTR	ERVL-MaLR	MLT1M	1403	1104	1407	1344	1439	875	1123	1277	1303	1254	741	542	1203	1247	2344	1723	1271	929	1210	1541	991	764	1184	938	920	1171	688	1322	694	1170	928	604	1187	993	872	899
LINE	L1	L1MC4	38185	29843	43575	35983	37638	28387	31627	31504	39724	36623	20652	17773	33812	31367	65678	41441	32602	30342	32708	39930	29029	23966	35371	31030	27800	35999	21269	38307	19373	35154	32395	18744	38003	29276	26680	23265
LTR	ERV1	HERV9-int	2562	2081	2530	2369	2553	1798	1698	2333	2299	2316	1154	976	1907	1753	3527	2449	1916	1552	1904	2309	1545	1215	1811	1306	1389	1682	1110	1893	1006	1694	1542	872	1761	1318	1209	1357
LINE	CR1	X8_LINE	118	104	124	122	137	74	87	102	120	136	70	59	112	100	196	164	99	82	89	159	94	78	112	107	95	121	84	138	72	157	122	58	108	101	80	79
LINE	L2	L2b	87700	91483	104404	108317	106148	71683	94661	97534	99038	93231	49414	38747	76920	119018	150520	120571	91706	73266	97308	110415	69591	55629	79670	72182	75216	79461	58889	89287	63417	91776	71111	38994	88293	67196	69805	66452
LINE	L1	L1MB7	50840	37097	53893	47375	46870	34511	39950	40225	47551	45226	24586	22262	41063	41285	75190	49148	39148	36487	39162	51092	33038	27951	40832	34958	33509	45923	29392	44873	26028	42733	39593	22234	46819	36298	32920	27517
LTR	Gypsy	LTR81C	193	177	289	265	264	190	185	208	288	243	101	94	248	220	509	359	218	199	196	259	216	183	229	229	208	248	159	311	150	266	189	133	257	215	202	182
LTR	ERV1	LTR38-int	38	33	40	40	34	28	51	68	45	40	28	15	42	45	82	61	44	35	43	61	28	29	42	22	26	50	19	44	16	41	32	18	50	32	20	35
RC	Helitron	Helitron1Nb_Mam	1233	835	1757	1213	1113	1223	985	933	1619	1430	701	819	928	1134	2067	1148	836	1288	892	1324	1054	876	1328	1100	1191	1854	1437	1477	1154	1572	1384	710	1748	1321	1234	894
LTR	ERVK	LTR5A	674	517	823	751	948	480	646	665	779	596	341	236	895	892	1877	1189	1057	648	887	1027	692	518	750	587	640	782	426	879	386	727	640	400	932	607	517	625
LTR	ERVK	LTR5B	1605	1240	1612	1504	1574	963	1318	1493	1366	1476	756	519	1539	1330	2662	2071	1481	1035	1390	1950	1059	929	1256	1157	1061	1228	666	1528	610	1341	1029	730	1389	1025	933	939
LTR	Gypsy	LTR81B	393	326	477	482	455	310	328	388	438	392	183	142	429	355	872	720	435	360	371	573	363	251	383	348	361	426	266	506	244	443	355	241	443	345	353	376
scRNA	scRNA	BC200	127	93	134	125	128	87	125	110	116	105	54	57	123	74	218	133	95	88	103	120	72	75	132	93	75	88	50	115	51	93	86	60	110	94	79	80
snRNA	snRNA	U17	60	22	39	20	41	26	47	32	55	55	26	24	22	21	43	23	13	14	16	19	11	11	23	6	13	11	7	17	5	14	8	5	18	19	8	18
LTR	Gypsy	LTR81A	309	232	374	352	345	257	287	326	340	344	169	152	338	329	762	591	405	306	374	464	343	252	352	306	318	379	245	459	213	417	308	220	354	343	318	323
LTR	ERV1	LTR28B	261	255	284	319	280	200	267	307	260	272	125	94	339	228	501	421	253	193	278	378	217	144	239	205	242	239	153	305	172	235	214	130	272	185	203	154
LTR	ERV1	LTR28C	612	508	518	672	716	340	549	633	480	449	240	179	618	567	926	880	589	409	616	865	418	304	505	359	396	483	343	537	271	465	370	250	513	364	350	372
LTR	Gypsy	LTR104_Mam	557	489	619	686	601	448	522	641	620	566	298	231	628	598	1163	847	630	505	559	795	494	376	531	495	460	505	346	576	330	561	455	307	529	454	441	417
DNA	TcMar-Tigger	Tigger17	85	66	112	90	117	68	63	81	75	74	35	36	90	75	158	117	94	83	61	89	74	55	67	68	80	103	46	96	44	71	78	42	105	79	62	75
DNA	TcMar-Tigger	Tigger10	1458	1070	1512	1235	1375	975	1101	1263	1385	1294	707	585	1354	1189	2252	1581	1275	1008	1144	1340	1038	929	1166	1123	1123	1212	762	1460	603	1280	1208	762	1343	1152	940	895
LTR	ERVL-MaLR	MLT1F2-int	221	144	241	211	235	130	161	151	220	189	118	85	183	184	438	227	216	186	179	240	174	120	214	178	151	230	87	276	111	209	184	117	197	204	184	154
DNA	TcMar-Tigger	Tigger12	1633	1110	2014	1270	1576	1074	1193	1547	1470	1555	882	697	1085	1269	2679	1310	1179	1157	963	1291	963	864	1281	1079	947	1116	620	1216	583	1183	1029	556	1285	918	851	821
LTR	ERV1	MER4E	616	491	674	674	673	423	541	548	679	592	367	249	663	498	1217	846	638	467	628	691	542	397	631	501	497	598	360	714	333	646	658	334	685	537	506	462
LTR	ERV1	MER4D	927	733	1129	903	959	706	689	790	1011	937	512	412	864	772	1676	1061	817	774	695	967	695	653	817	782	721	963	569	1086	566	948	831	515	1048	812	735	687
LTR	ERV1	MER4A	1658	1180	1852	1636	1549	1270	1304	1272	1753	1665	825	811	1268	1382	2553	1731	1263	1363	1250	1648	1201	1076	1481	1237	1324	1962	1483	1771	1264	1866	1608	830	1991	1539	1441	1083
LTR	ERVL-MaLR	MLT1E	779	546	976	775	731	644	566	648	835	808	477	387	694	630	1390	915	652	674	632	887	689	525	764	633	605	838	532	892	495	778	675	418	903	647	611	512
LTR	ERV1	MER4C	421	401	484	434	477	331	362	384	426	401	239	177	397	341	778	442	380	349	348	429	347	251	383	336	352	325	210	444	192	400	322	199	394	307	280	262
LTR	ERV1	MER4B	3069	2326	3781	3169	3018	2599	2449	2509	3460	3206	1622	1652	2602	2777	5107	3294	2496	2757	2535	3332	2356	1960	2903	2505	2458	3567	2504	3182	2170	3358	2795	1497	3561	2690	2596	1957
LTR	ERVL-MaLR	MSTA-int	18530	12856	18087	19055	16710	13115	14622	14044	17108	15835	7583	8359	13521	16817	23176	17622	13002	13485	13695	20045	11217	9542	14104	11979	12800	19419	14771	15189	11981	16538	14645	7149	18297	13315	13009	9464
LTR	ERVL-MaLR	MLT1J2-int	327	244	362	374	316	251	246	250	340	320	157	145	297	312	569	472	297	270	322	393	284	184	322	278	250	360	182	317	215	342	249	156	305	263	278	217
LTR	ERVL-MaLR	MLT1D-int	799	687	959	847	881	578	700	685	890	783	424	334	800	715	1562	1037	752	639	831	883	659	552	828	702	570	698	390	848	401	848	646	375	785	618	626	486
LTR	ERV1	HERV-Fc1_LTR1	10	7	12	13	7	2	12	7	9	5	3	5	12	19	32	35	10	10	25	14	5	6	11	8	6	5	9	22	12	17	17	7	11	12	8	9
LTR	ERV1	HERV-Fc1_LTR3	7	12	18	14	13	7	7	14	10	6	9	6	11	14	27	11	11	10	12	10	6	4	9	5	7	6	6	12	4	7	7	7	8	4	3	8
DNA	TcMar	MamRep1161	11	3	12	3	10	8	6	12	11	9	7	4	8	8	13	9	3	3	5	7	2	3	7	5	1	4	3	5	4	3	5	3	2	4	3	5
DNA	TcMar-Tigger	MER6	1683	1208	1803	1552	1570	1112	1326	1349	1488	1393	822	705	1548	1434	2857	1872	1478	1211	1450	1791	1127	907	1432	1227	1098	1396	772	1578	686	1418	1289	764	1415	1151	1059	881
LTR	ERVL	LTR80A	231	160	193	197	197	144	164	155	191	200	100	70	159	154	316	264	161	118	184	203	153	122	163	131	145	166	99	180	90	189	150	102	156	142	144	133
LTR	ERVL	LTR80B	193	131	230	186	184	133	171	159	215	196	94	79	188	188	405	278	193	158	188	232	210	127	210	181	169	218	118	230	100	216	171	105	250	180	159	157
LINE	L1	HAL1	45820	35023	51737	44948	44536	34258	36702	37729	47500	44039	23450	21427	38055	38276	73949	48441	37844	36338	37212	48897	33551	27596	40920	35025	32861	43581	28062	43554	24446	41004	37119	21093	44802	34058	31767	26972
LTR	ERVL	MLT2F	1209	912	1435	1219	1213	1025	1018	1108	1305	1206	613	528	1160	1198	2321	1669	1121	1023	1067	1476	1042	877	1170	958	1022	1296	900	1322	784	1243	1114	596	1380	1036	994	946
LTR	ERVL	MLT2D	3938	3582	4222	4263	4112	2762	3310	3804	3848	3727	1952	1515	3628	3270	6557	4840	3593	2908	3594	4697	2850	2379	3527	2774	2640	3292	1948	3616	1911	3544	2843	1813	3580	2670	2560	2353
LTR	ERVL	MLT2E	345	238	259	254	333	237	273	309	253	251	139	90	256	222	475	368	249	202	168	360	168	176	210	174	185	249	118	234	105	231	144	125	212	224	211	154
LTR	ERV1	MER34A	2857	2075	8711	2837	2572	5798	2216	2109	8020	6983	3493	3635	2133	2603	10836	2705	1868	6174	2081	2941	4932	4209	6072	5446	5115	8334	6405	6105	4872	6862	6250	2849	7553	5490	5337	3893
LTR	ERV1	HUERS-P1-int	716	634	849	740	724	512	620	659	690	708	449	394	625	572	1252	874	662	571	622	784	556	454	628	642	505	569	327	679	334	669	536	310	651	464	466	366
LTR	ERV1	MER34C	81	62	88	66	81	64	70	77	79	91	48	38	61	63	154	100	62	56	58	100	59	56	55	59	75	81	37	80	27	62	67	40	71	44	50	66
DNA	hAT-Charlie	Charlie1b_Mars	6	9	11	12	6	14	10	7	11	7	2	5	10	6	14	14	4	13	3	16	5	4	10	5	3	8	3	2	2	6	4	4	5	4	2	3
[truncated: 436 more rows]

## Sheet: normalization
	lib.size	norm.factors
P652H	25050658	1.03186
[truncated: 35 more rows]
